# Supplementary material for: Connectivity alterations in autism reflect functional idiosyncrasy
Source: Commun Biol. 2021 Sep 15;4:1078. doi: 10.1038/s42003-021-02572-6 (PMC8443598; doi:10.1038/s42003-021-02572-6)
Supplement: Supplementary file 3 — Supplementary data 1 [file 42003_2021_2572_MOESM3_ESM.xlsx]

## Sheet: Figure 1b
	T-value		Sig
	SD	DD	SD	DD
Region
0	3.06987	-2.26032	0	0
1	2.41863	-1.73271	0	0
2	2.87204	-0.351756	0	0
3	0.942587	-0.402858	0	0
4	1.76853	1.23339	0	0
5	0.679429	-0.0537436	0	0
6	0.761709	0.806566	0	0
7	0.208135	0.0658042	0	0
8	0.685648	0.635947	0	0
9	0.191991	0.16035	0	0
10	-0.444488	-0.220586	0	0
11	0.73065	1.29383	0	0
12	0.666749	0.731928	0	0
13	0.71587	0.453744	0	0
14	0.542611	0.832026	0	0
15	-1.08544	-0.38648	0	0
16	-0.364637	-0.0734759	0	0
17	0.907177	0.688182	0	0
18	-1.08773	-0.274102	0	0
19	0.943349	1.3393	0	0
20	0.200026	1.48104	0	0
21	-0.144157	0.673458	0	0
22	-0.372336	-0.31931	0	0
23	0.733264	0.67868	0	0
24	-0.832945	-0.0403297	0	0
25	-1.0374	-0.423006	0	0
26	-0.0152681	0.0309744	0	0
27	0.797142	0.647091	0	0
28	0.720223	0.722743	0	0
29	0.854749	0.43414	0	0
30	0.674899	1.48142	0	0
31	-1.35356	0.0108405	0	0
32	1.04259	0.593125	0	0
33	0.446393	0.396581	0	0
34	-0.454025	-0.346509	0	0
35	0.859716	1.27202	0	0
36	-0.974292	-0.290573	0	0
37	-0.351694	0.788677	0	0
38	0.0322658	0.114588	0	0
39	0.196665	0.356101	0	0
40	0.319454	2.00059	0	1
41	1.3632	0.437014	0	0
42	0.0260179	-0.232301	0	0
43	0.821025	0.454726	0	0
44	1.49707	0.0817883	0	0
45	-0.747575	0.100057	0	0
46	-0.062825	-0.232464	0	0
47	-0.060458	1.92031	0	0
48	0.793582	0.319662	0	0
49	0.251093	0.955878	0	0
50	-0.192563	-0.376661	0	0
51	-0.18465	-0.121988	0	0
52	0.543491	0.0883252	0	0
53	0.158835	0.00642037	0	0
54	0.246671	2.00622	0	1
55	0.0874998	0.659496	0	0
56	-0.138474	-0.15844	0	0
57	0.165146	0.0108649	0	0
58	1.01864	0.65437	0	0
59	-0.881026	-0.359314	0	0
60	1.66534	0.561518	0	0
61	-0.51128	-0.423094	0	0
62	0.704337	1.83928	0	0
63	0.281463	-0.101558	0	0
64	0.719748	0.0839794	0	0
65	-0.127502	0.244228	0	0
66	-0.500666	-0.544389	0	0
67	-0.457358	-0.414394	0	0
68	0.287877	1.30296	0	0
69	0.423375	-0.391722	0	0
70	-0.903707	-0.183697	0	0
71	0.52835	-0.0696195	0	0
72	-0.518267	-0.513682	0	0
73	0.124369	0.911579	0	0
74	-0.171957	1.07054	0	0
75	0.242999	-0.549267	0	0
76	0.625602	-0.126902	0	0
77	-0.887865	0.864189	0	0
78	0.166271	-0.303635	0	0
79	0.420626	0.0119837	0	0
80	-0.58593	0.732927	0	0
81	-0.835299	-0.22053	0	0
82	-1.55844	0.260003	0	0
83	2.34927	0.197232	0	0
84	2.32751	-0.11501	0	0
85	2.38332	1.37909	0	0
86	2.44629	1.44614	0	0
87	2.37483	-0.784234	0	0
88	2.37563	1.52801	0	0
89	2.31439	1.30296	0	0
90	2.34976	1.81785	0	0
91	1.97615	1.85472	0	0
92	1.79983	1.77382	0	0
93	2.16798	-0.934173	0	0
94	2.23282	1.96356	0	0
95	2.13484	2.07025	0	0
96	1.83966	2.03562	0	0
97	1.7199	1.92934	0	0
98	2.27729	1.85678	0	0
99	-1.96682	-0.942315	0	0
100	2.26501	0.534669	0	0
101	1.84026	1.88464	0	0
102	1.4618	1.8825	0	0
103	0.942315	-0.684499	0	0
104	1.76727	2.04613	0	0
105	2.10041	2.08569	0	0
106	1.85133	1.74008	0	0
107	1.34075	1.87058	0	0
108	1.58328	1.87629	0	0
109	1.13746	1.33275	0	0
110	1.86546	1.98568	0	0
111	1.74736	1.5712	0	0
112	0.989516	2.32279	0	0
113	1.26003	1.09783	0	0
114	0.903568	0.999011	0	0
115	0.387746	1.34379	0	0
116	0.835542	0.907101	0	0
117	0.274242	0.964984	0	0
118	0.246175	1.65289	0	0
119	-0.223299	1.12659	0	0
120	-0.311518	1.27641	0	0
121	-0.0590153	1.22994	0	0
122	1.62185	1.2949	0	0
123	0.586805	2.34344	0	0
124	-1.2364	1.62489	0	0
125	0.932968	1.0203	0	0
126	-0.373045	1.61158	0	0
127	0.948305	0.994718	0	0
128	-1.07059	1.23361	0	0
129	-0.0708563	1.79084	0	0
130	-0.800137	1.79143	0	0
131	1.20837	0.819275	0	0
132	-0.0457621	1.81168	0	0
133	1.1211	1.59813	0	0
134	1.5445	0.24633	0	0
135	1.16317	0.554123	0	0
136	-0.440236	1.22859	0	0
137	-0.924976	1.01706	0	0
138	-0.241502	1.2657	0	0
139	0.0585864	0.73136	0	0
140	1.3765	-0.0399416	0	0
141	0.0302714	0.696946	0	0
142	2.45608	0.0395375	0	0
143	0.998978	0.779324	0	0
144	0.136369	0.442332	0	0
145	0.939143	0.0987395	0	0
146	-0.012387	0.608008	0	0
147	0.0741981	0.584074	0	0
148	2.08	-0.166515	0	0
149	0.245816	0.170114	0	0
150	0.762021	-0.0275529	0	0
151	0.611407	-0.0150863	0	0
152	0.0387647	0.33848	0	0
153	1.38319	-0.199281	0	0
154	-0.0592722	0.448327	0	0
155	0.990271	-0.0806169	0	0
156	2.38866	-0.257394	0	0
157	0.904778	0.104901	0	0
158	2.55048	-0.257058	0	0
159	1.25896	-0.355863	0	0
160	0.576568	0.257828	0	0
161	0.782148	-0.0721497	0	0
162	1.14389	-0.337601	0	0
163	1.86006	-0.428111	0	0
164	1.01854	0.141531	0	0
165	0.894216	-0.273257	0	0
166	1.45176	-0.292839	0	0
167	1.55814	-0.269482	0	0
168	1.85142	-0.301844	0	0
169	1.12586	-0.228672	0	0
170	1.22162	-0.119853	0	0
171	0.971692	-0.183124	0	0
172	1.13605	-2.34758	0	0
173	1.1047	-0.369306	0	0
174	1.01006	-0.556425	0	0
175	1.31919	1.28922	0	0
176	1.38738	2.16029	0	0
177	1.62829	2.93022	0	0
178	1.55968	2.44253	0	0
179	1.74746	2.08907	0	0
180	1.71854	0.878634	0	0
181	1.74562	0.238249	0	0
182	0.611266	0.396809	0	0
183	-0.843378	-0.412273	0	0
184	0.522232	1.37648	0	0
185	0.810684	1.07752	0	0
186	1.60546	2.6094	0	1
187	0.505918	2.23977	0	1
188	0.0765709	0.784805	0	0
189	1.65577	0.397927	0	0
190	0.236013	0.888126	0	0
191	1.70188	0.523841	0	0
192	1.74913	1.16011	0	0
193	0.810552	1.90779	0	0
194	0.782064	0.989703	0	0
195	1.24154	1.96095	0	0
196	2.16358	2.87608	0	0
197	1.81963	1.42082	0	0
198	0.416971	0.695197	0	0
199	1.68377	1.62483	0	0
200	1.28797	0.99652	0	0
201	2.42516	2.2636	0	0
202	2.13429	1.98643	0	0
203	3.10179	2.76299	0	0
204	3.52332	2.52985	0	0
205	-0.0873432	0.757555	0	0
206	1.54163	1.09818	0	0
207	0.903806	1.41877	0	0
208	2.0922	1.82386	0	0
209	0.113341	1.1896	0	0
210	2.0485	1.58219	0	0
211	1.99563	1.93153	0	0
212	0.823666	0.915064	0	0
213	0.504686	1.24034	0	0
214	-0.158183	1.36116	0	0
215	0.0221568	0.746035	0	0
216	0.764128	0.562752	0	0
217	1.02171	0.541318	0	0
218	-0.301368	0.513556	0	0
219	-0.498363	0.222963	0	0
220	-0.0107982	-0.0774192	0	0
221	0.274821	-0.276449	0	0
222	1.10697	2.74904	0	0
223	0.724163	3.00368	0	1
224	1.08358	2.74944	0	0
225	0.70293	1.85744	0	0
226	0.678465	2.33756	0	1
227	0.908189	0.98979	0	0
228	0.617428	0.815012	0	0
229	0.389933	4.02066	0	1
230	0.457466	3.15314	0	1
231	1.90887	3.92118	0	1
232	1.07399	3.76003	0	1
233	2.0262	1.90862	0	0
234	0.618118	0.665706	0	0
235	1.73118	1.7833	0	0
236	0.666887	2.63464	0	1
237	0.59897	2.24986	0	0
238	1.13147	3.26537	0	1
239	0.990488	1.20315	0	0
240	0.825612	3.19052	0	1
241	0.668405	1.67226	0	0
242	-2.08608	-0.440356	0	0
243	0.620892	-0.732276	0	0
244	-0.916399	-1.0854	0	0
245	-0.123729	-0.276324	0	0
246	-0.703673	0.558707	0	0
247	-0.361549	0.50152	0	0
248	-1.51353	1.95616	0	0
249	-0.842115	0.994116	0	0
250	-1.64146	0.954274	0	0
251	0.355054	0.959215	0	0
252	-0.213664	1.43127	0	0
253	-1.64214	1.35163	0	0
254	-0.523411	1.11772	0	0
255	0.417987	1.50533	0	0
256	-0.836149	1.6341	0	0
257	-0.0587441	1.61469	0	0
258	-0.547458	1.75938	0	0
259	0.338631	2.88723	0	1
260	-0.486178	1.87892	0	0
261	0.534715	2.6916	0	0
262	-0.20829	1.95292	0	0
263	0.971284	2.36293	0	0
264	0.410184	2.508	0	0
265	1.78136	4.07079	0	1
266	1.85437	3.93797	0	1
267	1.99523	1.37456	0	0
268	2.08702	1.30282	1	0
269	2.2503	1.85245	1	0
270	2.25126	1.22011	0	0
271	2.32979	1.01232	0	0
272	2.42706	1.26402	0	0
273	1.87606	1.65026	0	0
274	2.42948	1.78629	1	0
275	1.27275	1.5256	0	0
276	1.449	1.19385	0	0
277	0.865491	1.58538	0	0
278	2.16338	1.30364	0	0
279	1.27165	0.989258	0	0
280	0.41461	1.47156	0	0
281	-0.400705	1.07067	0	0
282	2.33716	0.694909	0	0
283	2.01671	1.60768	0	0
284	2.07629	0.351382	0	0
285	1.19226	1.17395	0	0
286	2.11863	1.80287	0	0
287	1.35545	0.382403	0	0
288	1.26084	-0.961478	0	0
289	0.160284	-1.0605	0	0
290	-0.327727	-1.37539	0	0
291	-0.44858	-0.973972	0	0
292	1.66701	0.467666	0	0
293	0.121717	-0.446719	0	0
294	0.715446	-0.975574	0	0
295	-0.556071	-1.36313	0	0
296	-0.544888	0.571239	0	0
297	-0.100483	0.0820703	0	0
298	0.0688184	0.61805	0	0
299	-1.03001	1.57625	0	0
300	2.90345	1.05242	1	0
301	-0.00409214	-0.279296	0	0
302	1.44824	-1.33969	0	0
303	1.1785	-1.07027	0	0
304	1.76641	-1.46084	0	0
305	1.60734	-1.51025	0	0
306	0.871395	-1.34326	0	0
307	1.41807	-1.37183	0	0
308	0.260861	-1.96782	0	0
309	1.20593	-1.18523	0	0
310	1.51139	-1.3514	0	0
311	-0.379662	-2.44836	0	0
312	0.322738	-1.89789	0	0
313	-0.223139	-1.45386	0	0
314	-0.929144	-1.74621	0	0
315	0.580684	-1.48029	0	0
316	-0.669847	-1.40776	0	0
317	2.08153	2.29895	0	0
318	0.388837	3.56965	0	1
319	0.327645	3.0176	0	1
320	0.125773	2.9166	0	0
321	0.224723	2.76688	0	1
322	0.665822	3.10392	0	1
323	1.59256	3.19458	0	1
324	0.236871	3.12276	0	1
325	2.24	3.29016	0	1
326	0.283424	3.16578	0	1
327	0.645544	3.36822	0	1
328	2.24287	2.14391	0	0
329	0.00909394	2.77873	0	0
330	3.35842	3.30541	0	1
331	0.133266	3.14316	0	1
332	0.508054	1.52412	0	0
333	1.41614	2.2435	0	0
334	-3.87836	3.17086	-1	0
335	-3.63615	2.0629	-1	0
336	0.85353	3.05132	0	1
337	1.90478	2.74227	0	1
338	2.82477	4.00752	0	1
339	1.81652	2.95926	0	1
340	2.96218	4.15549	0	1
341	0.934691	1.37601	0	0
342	2.6386	3.72141	0	1
343	2.06442	4.37212	0	1
344	2.93957	3.8407	0	1
345	1.74306	2.51133	0	1
346	2.5548	3.99335	0	1
347	2.26819	4.28216	0	1
348	2.28516	0.85838	1	0
349	2.34674	3.58675	0	1
350	2.15881	3.61732	0	1
351	2.23062	3.15351	0	1
352	2.06976	3.80135	0	1
353	1.77303	3.62245	0	1
354	1.49476	3.74711	0	1
355	1.66851	2.35367	0	1
356	1.43704	4.09135	0	1
357	0.0710053	-0.807684	0	0
358	-1.00924	1.05675	0	0
359	1.60553	1.10661	0	0
360	2.73016	2.95075	1	1
361	-1.71107	2.37229	0	1
362	-2.04229	1.37873	0	0
363	-2.07616	0.859371	0	0
364	2.19315	1.36014	1	0
365	2.29943	4.17203	0	1
366	-0.545125	3.64279	0	1
367	2.31706	0.957481	0	0
368	-0.345821	2.23638	0	0
369	0.279694	0.963719	0	0
370	2.55228	3.99731	0	1
371	2.80967	3.24535	0	0
372	1.71112	2.88429	0	1
373	2.28614	1.98278	0	0
374	-0.753376	-0.494688	0	0
375	-1.0071	-0.726043	0	0
376	-1.66962	-0.854228	0	0
377	0.56918	1.59122	0	0
378	0.819064	1.78368	0	0
379	0.395458	1.04985	0	0
380	-0.335963	1.21072	0	0
381	1.92661	3.52252	0	1
382	2.23946	3.40539	0	1
383	2.27349	3.28358	0	1
384	2.05208	2.81704	0	1
385	2.72003	3.60707	0	1
386	1.52581	2.99442	0	1
387	2.63494	3.62645	0	1
388	2.89699	3.25309	0	1
389	2.55031	2.94126	0	1
390	2.97566	3.33279	0	1
391	2.28609	2.51389	0	1
392	0.260108	2.84749	0	1
393	-2.17911	-0.154666	0	0
394	-2.06337	0.393297	0	0
395	-2.34491	0.146718	0	0
396	-2.62924	0.145162	-1	0
397	-2.23885	-0.745285	-1	0
398	-2.43707	2.63322	-1	0
399	-2.79253	-1.47058	-1	0
400	-2.86661	3.54871	-1	0
401	-3.66883	0.220279	-1	0
402	-2.99998	2.3215	-1	0
403	-3.56254	-1.24386	-1	0
404	-3.51706	2.82896	-1	0
405	-3.85251	-0.414668	-1	0
406	-3.25225	0.970239	-1	0
407	-3.41108	-1.39275	-1	0
408	-3.56712	0.426817	-1	0
409	-3.28049	-0.92127	-1	0
410	-3.30206	-1.61249	-1	0
411	-3.56599	-1.06356	-1	0
412	-3.51885	-0.302239	0	0
413	-3.01595	-1.62356	0	0
414	-2.94708	-1.0068	0	0
415	0.389716	1.79115	0	0
416	-1.02749	0.606738	0	0
417	2.1018	1.12854	0	0
418	1.56755	2.08045	0	0
419	-0.613665	1.97726	0	0
420	2.34347	1.95727	0	0
421	3.11103	3.02053	1	1
422	1.55745	3.43461	0	1
423	-1.09032	1.6615	0	0
424	3.01451	3.88802	1	1
425	1.66415	4.05251	0	1
426	3.16415	1.88102	1	0
427	3.11372	3.64419	1	1
428	0.566335	1.12438	0	0
429	-0.845462	2.86857	0	0
430	3.17099	3.74685	1	1
431	0.41979	4.27994	0	1
432	0.19545	2.99708	0	1
433	2.97084	4.60081	1	1
434	3.2069	4.48271	1	1
435	0.565417	4.31869	0	1
436	3.3021	2.52176	1	0
437	3.48743	3.41135	1	1
438	2.89013	4.24047	1	1
439	1.92134	2.22963	1	1
440	2.91814	1.31271	1	0
441	2.80083	4.61407	1	1
442	3.13837	3.33611	1	1
443	2.98914	3.29719	1	1
444	2.89235	4.60081	1	1
445	2.96929	1.11173	1	0
446	3.51251	3.34349	1	1
447	2.98649	4.37606	1	1
448	3.21663	4.19092	1	1
449	2.99526	2.6982	1	1
450	1.50808	4.0376	0	1
451	3.28108	3.64419	1	1
452	3.72589	2.97915	1	1
453	3.42322	3.82898	1	1
454	3.2642	4.16783	1	1
455	3.61203	3.87816	1	1
456	2.33497	4.10111	0	1
457	3.08214	3.84587	1	1
458	3.69645	3.51602	1	1
459	3.55564	3.45104	1	1
460	3.31542	3.64776	0	1
461	3.6816	3.80887	1	1
462	3.81661	3.48758	1	1
463	3.04183	2.56356	0	0
464	3.07557	3.01598	0	1
465	1.85979	2.91869	0	1
466	1.92287	3.08044	0	1
467	2.09098	3.92168	0	1
468	1.96035	2.87396	0	1
469	2.11432	3.98526	0	1
470	2.1792	4.15552	0	1
471	2.38163	2.21254	0	0
472	2.13309	4.24303	0	1
473	0.398881	2.00677	0	0
474	2.19082	3.58604	0	1
475	2.18851	4.20967	0	1
476	1.97051	4.00698	0	1
477	2.3963	3.23468	1	1
478	2.07001	4.09272	0	1
479	2.176	3.92128	0	1
480	2.37225	4.19898	0	1
481	2.08005	3.84951	0	1
482	2.70379	3.7749	1	1
483	2.6764	3.7436	0	1
484	2.41489	4.01125	0	1
485	3.17678	1.64495	0	0
486	2.90304	3.14918	0	1
487	2.26399	3.70298	1	1
488	2.91348	2.9576	1	1
489	2.83432	2.36523	0	0
490	2.39577	3.68856	1	1
491	2.55711	3.13616	0	1
492	2.63308	3.17388	1	1
493	2.35499	2.8804	1	1
494	2.62547	2.01019	1	1
495	2.23657	2.5496	0	0
496	2.55197	1.70428	1	0
497	2.35974	-0.0526083	0	0
498	-2.0152	-0.463009	0	0
499	1.47516	1.56542	0	0
500	2.51423	-1.49939	0	0
501	2.39101	-0.127121	0	0
502	1.2879	0.458775	0	0
503	2.03465	-0.548911	0	0
504	2.89417	0.980688	0	0
505	0.861493	0.225587	0	0
506	1.54353	-0.0338134	0	0
507	-0.264133	-0.247498	0	0
508	-0.387097	-0.376976	0	0
509	-0.036997	1.46162	0	0
510	1.18695	0.69737	0	0
511	0.413193	0.161259	0	0
512	-0.142459	0.92059	0	0
513	-0.584339	-0.438513	0	0
514	-0.610084	-0.247352	0	0
515	1.0344	0.938803	0	0
516	0.976109	0.579636	0	0
517	-0.194485	-0.091892	0	0
518	-0.634308	1.36485	0	0
519	1.41926	0.835735	0	0
520	1.68075	1.64083	0	0
521	-0.477974	0.10717	0	0
522	0.130874	-0.284321	0	0
523	-0.59771	-0.406995	0	0
524	0.572752	0.26204	0	0
525	1.65782	0.936844	0	0
526	0.850001	0.908811	0	0
527	-0.0885881	-0.193796	0	0
528	0.708054	0.611043	0	0
529	1.25986	0.847404	0	0
530	-1.0319	0.795733	0	0
531	-0.702869	0.085239	0	0
532	1.05388	1.2935	0	0
533	1.04248	0.61153	0	0
534	0.337476	-0.364985	0	0
535	0.293758	0.945601	0	0
536	0.263678	0.0983445	0	0
537	0.931338	0.579419	0	0
538	-0.284862	-0.263052	0	0
539	-0.898699	0.659319	0	0
540	-1.10126	1.43628	0	0
541	0.577057	0.771078	0	0
542	-0.191521	-0.27888	0	0
543	0.992979	0.707587	0	0
544	0.158499	0.298877	0	0
545	-0.980383	0.265267	0	0
546	-1.18659	1.40169	0	0
547	1.04356	0.439635	0	0
548	-0.836505	-0.0399722	0	0
549	0.478613	0.460987	0	0
550	0.131482	0.306005	0	0
551	0.0372023	0.338064	0	0
552	-0.452538	-0.201461	0	0
553	-0.579706	-0.30799	0	0
554	0.718272	0.594681	0	0
555	-1.04384	1.13862	0	0
556	0.55141	0.227672	0	0
557	-0.352712	-0.175596	0	0
558	0.378618	0.219999	0	0
559	-0.212526	-0.222227	0	0
560	0.411151	0.0923254	0	0
561	-0.859766	0.0459914	0	0
562	-0.60571	-0.397114	0	0
563	-1.30157	0.953562	0	0
564	0.708861	0.649039	0	0
565	0.0253147	-0.221975	0	0
566	-0.178852	-0.523093	0	0
567	0.306335	0.0509212	0	0
568	-1.40446	-0.13248	0	0
569	-2.37899	0.864704	0	0
570	0.117093	0.585672	0	0
571	-0.28327	-0.549924	0	0
572	-2.19777	1.91514	0	0
573	-0.282968	-0.543737	0	0
574	0.0924473	0.287312	0	0
575	0.145605	-0.10971	0	0
576	-2.8705	0.317004	0	0
577	-1.08755	-0.454601	0	0
578	-1.2956	0.302355	0	0
579	-1.95227	-0.105031	0	0
580	-1.9684	-2.17252	0	0
581	1.43701	-1.81446	0	0
582	-2.19414	-0.575634	-1	0
583	-4.21171	-2.61447	-1	0
584	1.67887	-0.790409	0	0
585	-3.19227	1.15146	-1	0
586	1.87311	-1.85574	0	0
587	-1.58085	1.55796	0	0
588	1.26278	1.05593	0	0
589	1.77348	-0.0535938	0	0
590	-3.07489	1.5096	-1	0
591	1.82863	-1.74773	0	0
592	-5.73556	-2.55308	-1	0
593	-6.13009	-1.93739	-1	0
594	1.48101	1.75282	0	0
595	1.15669	1.78994	0	0
596	1.47823	1.79009	0	0
597	1.6254	1.08885	0	0
598	1.70879	1.89259	0	0
599	1.39345	1.90059	0	0
600	1.59873	1.89367	0	0
601	1.5969	1.99666	0	0
602	0.856784	-0.673186	0	0
603	1.8841	0.8994	0	0
604	1.68517	1.99276	0	0
605	1.5851	2.00573	0	0
606	1.39016	1.87341	0	0
607	1.15744	2.03104	0	0
608	1.42448	1.9227	0	0
609	0.269402	2.59346	0	0
610	1.33987	1.89977	0	0
611	0.655414	1.85082	0	0
612	0.909745	1.82259	0	0
613	0.434492	1.37791	0	0
614	0.382145	1.48528	0	0
615	0.0655653	0.783758	0	0
616	0.332703	0.938654	0	0
617	-0.0314757	0.713887	0	0
618	0.143464	0.607728	0	0
619	0.0699755	1.41665	0	0
620	0.107856	0.801241	0	0
621	0.467031	0.724599	0	0
622	0.461643	0.821416	0	0
623	0.231096	0.726827	0	0
624	1.65751	1.36571	0	0
625	0.572004	1.14844	0	0
626	0.214926	1.84658	0	0
627	0.634363	1.0354	0	0
628	0.381734	1.25001	0	0
629	0.0672861	0.925057	0	0
630	1.95755	1.01652	0	0
631	1.63253	1.49764	0	0
632	-0.138761	0.856838	0	0
633	0.628934	1.65767	0	0
634	0.297949	1.51405	0	0
635	0.0631598	1.43602	0	0
636	1.59927	1.0754	0	0
637	0.491947	2.37702	0	0
638	0.810363	1.80021	0	0
639	1.57188	0.742367	0	0
640	0.113514	1.02358	0	0
641	0.327118	1.75799	0	0
642	-0.0935049	1.61363	0	0
643	1.50223	1.69323	0	0
644	0.860712	2.04337	0	0
645	1.73206	0.619899	0	0
646	2.10069	0.30094	0	0
647	0.697169	1.47456	0	0
648	0.0354447	0.949384	0	0
649	0.054834	0.869785	0	0
650	1.02047	1.24761	0	0
651	2.62812	0.286595	0	0
652	0.898749	1.04504	0	0
653	2.38664	-0.0551307	0	0
654	0.811869	1.02119	0	0
655	0.670669	0.815792	0	0
656	1.65886	-0.00950095	0	0
657	0.502904	0.816748	0	0
658	0.791947	0.699066	0	0
659	0.937141	0.778547	0	0
660	0.192376	0.680616	0	0
661	2.33838	-0.215518	0	0
662	0.462288	0.155145	0	0
663	0.844958	0.430273	0	0
664	1.77531	-0.227408	0	0
665	0.428045	0.506009	0	0
666	0.739819	-0.00183928	0	0
667	0.538526	0.204849	0	0
668	1.79339	-0.331045	0	0
669	0.584316	0.275641	0	0
670	0.125553	0.0842682	0	0
671	0.484784	0.0138741	0	0
672	1.7571	-0.285288	0	0
673	1.43404	-0.381641	0	0
674	0.658334	-0.206817	0	0
675	-0.229968	-0.242312	0	0
676	0.467313	-0.188431	0	0
677	-0.185638	0.0972218	0	0
678	-0.293048	-0.0396788	0	0
679	0.895273	-0.255442	0	0
680	0.768362	-0.277064	0	0
681	0.260091	-0.132826	0	0
682	-0.0985119	-0.161451	0	0
683	-1.18022	-0.790706	0	0
684	1.44033	0.721647	0	0
685	1.82053	1.6664	0	0
686	2.13087	1.44098	0	0
687	1.909	2.29921	0	0
688	1.90248	1.25075	0	0
689	1.61175	-1.25881	0	0
690	1.88166	-3.70796e-05	0	0
691	1.67276	-1.06929	0	0
692	-1.24788	-2.69585	0	0
693	1.71854	1.05731	0	0
694	1.40087	1.67428	0	0
695	1.97117	1.04709	0	0
696	0.191073	0.3898	0	0
697	1.93291	1.51403	0	0
698	2.26908	0.820818	0	0
699	-0.0407125	0.940083	0	0
700	-0.232694	1.73627	0	0
701	1.7977	1.57363	0	0
702	0.0078242	2.03537	0	0
703	2.75645	0.681733	1	0
704	2.06662	0.975204	0	0
705	-0.49811	0.987481	0	0
706	1.43284	1.31287	0	0
707	0.905591	2.64656	0	0
708	-0.391483	1.85334	0	0
709	2.54963	0.508332	1	0
710	-0.556966	1.15643	0	0
711	1.04453	2.16541	0	0
712	-1.13944	0.79344	0	0
713	1.04791	2.3198	0	0
714	0.781913	1.55789	0	0
715	2.10715	1.7567	0	1
716	0.913902	2.09525	0	0
717	-0.860037	1.02414	0	0
718	0.230086	1.73363	0	0
719	2.49023	1.1049	1	0
720	2.60231	1.06019	1	0
721	0.738282	1.29588	0	0
722	2.59484	0.76471	1	0
723	2.22074	1.23399	0	0
724	0.891928	1.75372	0	0
725	0.973436	1.42417	0	0
726	0.90342	1.27073	0	0
727	1.8161	1.20379	0	0
728	2.68625	0.67498	0	0
729	2.34519	0.512349	0	0
730	0.545974	0.498851	0	0
731	1.77127	0.430762	0	0
732	2.75012	-0.199612	0	0
733	2.36741	-0.26583	0	0
734	1.4532	-0.341656	0	0
735	1.67882	3.55719	0	1
736	2.01267	2.6875	0	0
737	2.08197	2.40984	0	0
738	1.85307	1.7369	0	0
739	2.05544	1.57534	0	0
740	2.21047	1.27563	0	0
741	0.661746	3.89286	0	1
742	0.870475	3.58023	0	1
743	1.28681	3.28196	0	0
744	-4.79003	-3.42571	-1	-1
745	2.03053	-3.18121	0	-1
746	-2.24044	-2.13294	0	0
747	1.80427	-1.94739	0	0
748	2.31732	-1.31481	0	0
749	1.10836	1.54605	0	0
750	1.42172	2.10236	0	0
751	1.95073	0.724674	0	0
752	0.954068	1.87563	0	0
753	2.16929	3.15069	0	1
754	0.893681	1.57961	0	0
755	1.19473	2.43806	0	1
756	2.8947	1.39987	0	0
757	0.39224	1.65566	0	0
758	1.95016	3.25212	0	1
759	0.0199846	0.639778	0	0
760	2.78276	4.33667	0	1
761	-0.262153	1.02773	0	0
762	0.885244	3.56847	0	1
763	1.9534	4.03271	0	1
764	0.0526518	-1.44009	0	0
765	-0.847035	0.482125	0	0
766	-0.935454	-1.14442	0	0
767	-0.581454	-0.453954	0	0
768	-0.537114	1.51602	0	0
769	-1.24905	0.975774	0	0
770	-1.68185	0.701773	0	0
771	0.531538	2.33956	0	0
772	-0.995351	1.60392	0	0
773	1.55271	2.7077	0	0
774	-1.85527	1.5013	0	0
775	0.664371	1.8369	0	0
776	1.84287	2.36317	0	0
777	-1.63897	1.71862	0	0
778	1.88965	3.09717	0	1
779	-0.0758199	1.87444	0	0
780	1.91295	2.87977	0	0
781	-1.40045	1.92926	0	0
782	0.421602	3.4967	0	1
783	-0.742556	2.17432	0	0
784	0.958067	4.3812	0	1
785	-0.557683	2.83475	0	0
786	0.373676	4.80893	0	1
787	1.24809	3.99322	0	1
788	0.426812	2.80042	0	1
789	2.53835	2.66399	0	1
790	1.5682	1.28331	0	0
791	1.65144	1.22375	0	0
792	1.08822	1.5519	0	0
793	1.72143	1.62811	0	0
794	1.69857	1.45865	0	0
795	1.66913	2.20741	0	0
796	1.44709	1.441	0	0
797	1.42721	2.73549	0	0
798	1.38493	1.25172	0	0
799	1.18122	1.93601	0	0
800	2.07701	2.04741	0	0
801	1.28683	0.994175	0	0
802	1.22426	1.37416	0	0
803	0.995319	0.595585	0	0
804	2.57048	2.58175	0	0
805	1.70119	0.95247	0	0
806	1.16456	1.53178	0	0
807	2.41142	-0.00759959	0	0
808	1.99449	1.97718	0	0
809	0.549968	0.340164	0	0
810	1.36522	-0.875042	0	0
811	0.372176	-1.35961	0	0
812	-0.168626	-1.32399	0	0
813	-1.08314	-1.50878	0	0
814	-0.992248	-1.35477	0	0
815	1.68558	-0.307085	0	0
816	-0.596253	-0.834908	0	0
817	-1.55417	-1.14145	0	0
818	-1.38892	-0.44881	0	0
819	-0.553389	-0.437498	0	0
820	-0.271669	0.146186	0	0
821	-1.31953	0.65364	0	0
822	3.05284	2.3072	1	1
823	0.717808	1.91935	0	0
824	-0.0355233	-1.41426	0	0
825	-0.722811	-1.59476	0	0
826	-1.39955	-1.46426	0	0
827	-0.875428	-1.65516	0	0
828	-0.896805	-1.57169	0	0
829	-0.561841	-1.39356	0	0
830	0.0787972	-1.4075	0	0
831	-1.36391	-1.88737	0	0
832	-1.73679	-1.92648	0	0
833	-0.939252	-1.87012	0	0
834	-0.862089	-0.903534	0	0
835	-1.03809	-1.50741	0	0
836	-1.70559	-1.9853	0	0
837	0.632624	-1.43667	0	0
838	-1.40729	-1.65075	0	0
839	-1.41124	-0.157445	0	0
840	-0.806474	-1.8415	0	0
841	-0.301223	1.1439	0	0
842	0.294589	2.71461	0	0
843	0.39661	3.80996	0	1
844	0.153682	2.43646	0	0
845	0.405024	3.26228	0	1
846	0.253603	2.98062	0	1
847	0.335034	3.51919	0	1
848	0.214989	3.37638	0	1
849	0.161318	3.25964	0	1
850	0.355741	3.36473	0	1
851	0.365458	3.31934	0	1
852	0.360707	3.29836	0	1
853	0.188228	2.45793	0	0
854	0.0567972	3.03682	0	1
855	0.213586	3.27282	0	1
856	0.490481	2.99204	0	1
857	1.333	2.73492	0	0
858	1.84303	1.77082	0	0
859	1.88538	2.48759	0	0
860	1.82004	0.689761	0	0
861	-4.39022	-1.87682	-1	0
862	1.07951	2.71395	0	0
863	0.711141	2.96751	0	1
864	1.04499	-0.742807	0	0
865	0.941257	0.640139	0	0
866	1.43229	2.40904	0	0
867	0.694024	2.81959	0	0
868	1.10914	3.76358	0	1
869	0.818396	2.9265	0	1
870	0.985961	4.64031	0	1
871	0.812748	3.74719	0	1
872	0.0472237	3.08937	0	1
873	1.1981	3.979	0	1
874	0.205757	2.93081	0	1
875	0.556058	3.92549	0	1
876	1.22277	3.52252	0	1
877	0.68214	3.53214	0	1
878	0.775172	3.28726	0	1
879	0.762043	2.93494	0	1
880	0.274454	2.9431	0	1
881	0.701499	3.43924	0	1
882	0.795691	3.14386	0	1
883	0.855379	2.83325	0	1
884	0.642484	2.48607	0	1
885	1.47361	3.06045	0	1
886	0.501145	2.64451	0	1
887	0.904012	3.26038	0	1
888	0.3867	2.4759	0	1
889	0.196236	2.71519	0	1
890	0.910857	2.77359	0	0
891	1.56224	3.10748	0	1
892	0.190258	3.54506	0	1
893	0.0865632	3.03861	0	0
894	0.79026	3.14972	0	1
895	1.55815	3.35208	0	1
896	1.62008	3.11671	0	0
897	2.11766	2.54374	0	0
898	-1.50225	2.20724	0	1
899	-0.909924	0.708276	0	0
900	-1.32935	0.952012	0	0
901	1.55089	1.13993	0	0
902	-1.66657	4.19982	0	1
903	-0.887042	1.4506	0	0
904	-1.83363	2.60934	0	0
905	0.671849	1.81608	0	0
906	1.35769	1.39886	0	0
907	1.1475	2.17271	0	1
908	1.08941	2.9723	0	1
909	1.50288	2.62165	0	1
910	-2.38776	-3.68156	0	-1
911	-2.09363	-3.20719	0	-1
912	-0.00528515	-0.685515	0	0
913	-0.543476	-3.30926	0	0
914	-0.969837	-3.40462	0	-1
915	0.923159	1.62614	0	0
916	-1.00937	-2.07043	0	0
917	0.322974	-0.911126	0	0
918	0.0461232	-1.67453	0	0
919	-0.074367	-0.721404	0	0
920	1.28503	2.89582	0	0
921	1.4457	3.2624	0	1
922	0.77072	2.10376	0	0
923	1.91572	3.59154	0	1
924	1.42786	3.43969	0	1
925	0.15696	3.23694	0	1
926	-1.88221	-1.42134	0	0
927	-1.22635	-0.524083	0	0
928	-1.29676	0.0206549	0	0
929	-2.44447	-2.25508	0	0
930	-3.04264	-2.59507	-1	0
931	-2.71102	-2.87393	0	0
932	-1.43543	1.79282	0	0
933	-2.17853	-1.11684	0	0
934	-3.26306	-3.55987	-1	-1
935	-2.49719	1.60257	0	0
936	-3.66707	-3.4634	-1	-1
937	-3.7326	-1.82912	-1	0
938	-4.57707	-3.59158	-1	-1
939	-5.35312	-3.90422	-1	-1
940	-5.27491	-3.32074	-1	0
941	-5.34831	-3.64103	-1	-1
942	-6.428	-3.50077	-1	-1
943	-5.91349	-3.72531	-1	-1
944	1.27367	0.544075	0	0
945	-0.89467	3.09557	0	1
946	0.272867	2.52104	0	1
947	1.36918	1.71986	0	0
948	-0.132897	3.59146	0	1
949	0.576542	3.90247	0	1
950	2.25241	3.35086	0	1
951	3.06804	4.22928	0	1
952	2.92069	3.89825	0	1
953	1.00371	3.81505	0	1
954	3.04119	1.73011	1	0
955	3.14195	3.29431	0	1
956	3.29737	3.70864	1	1
957	3.25235	3.7359	1	1
958	3.23557	4.00819	1	1
959	2.93468	3.58487	1	1
960	3.66872	3.36382	1	1
961	3.04431	4.0875	1	1
962	1.51074	1.64669	0	0
963	2.78243	3.79655	1	1
964	3.78618	3.34743	1	1
965	1.52483	1.18422	0	0
966	3.11987	3.86987	1	1
967	2.95835	3.50585	1	1
968	3.47312	3.34927	1	1
969	3.0469	2.88418	1	1
970	0.736633	3.29476	0	1
971	3.49415	3.57792	1	1
972	3.42626	3.71614	1	1
973	3.91426	3.71219	1	1
974	3.57269	3.39438	1	1
975	4.05594	3.72387	1	1
976	1.61041	2.84124	0	1
977	3.81228	2.69175	1	0
978	-1.02827	2.4219	0	1
979	-0.749301	2.49246	0	1
980	2.86271	3.59259	1	1
981	-0.774964	2.31311	0	0
982	2.75507	4.39324	0	1
983	2.79053	3.86783	1	1
984	2.67686	3.52899	0	1
985	2.89221	4.47182	1	1
986	2.49587	3.16323	0	1
987	2.71025	4.03637	1	1
988	3.16536	4.51569	1	1
989	3.59094	4.00151	1	1
990	3.02994	4.38796	1	1
991	4.00976	2.16906	1	0
992	2.64565	2.74147	1	1
993	3.02069	3.74933	1	1
994	3.05746	2.7981	1	1
995	2.76116	2.19687	1	1
996	-2.05659	4.43798	0	1
997	3.35299	3.85172	1	1
998	0.704626	1.23051	0	0
999	0.733344	1.29866	0	0

## Sheet: Figure 2a
	TD							ASD
	DAN	FPN	DMN	VN	LSN	SMN	VAN	DAN	FPN	DMN	VN	LSN	SMN	VAN
Region
0	0.133542	0.0315056	0.113979	0.448198	0.243808	0.017337	0.01163	0.0705165	0.0253728	0.128937	0.323925	0.425793	0.0127382	0.012717
1	0.0524867	0.0116278	0.0291722	0.814609	0.0530173	0.0292274	0.00985975	0.0920553	0.000858423	0.0330262	0.760272	0.082731	0.0246878	0.00636941
2	0.0414668	3.15943e-07	0.0629663	0.812998	0.0707581	0.00581414	0.0059966	0.027913	0.0127389	0.0509578	0.825438	0.0702042	0.00638278	0.00636514
3	0.0171526	0.0116279	2.59671e-09	0.930279	0.00581393	0.029317	0.00580937	0.0292015	1.40158e-14	1.00319e-08	0.952247	7.92674e-12	0.0185459	5.76397e-06
4	0.0755951	0.00566564	0.127851	0.706315	0.0681691	0.0105852	0.00581864	0.0700856	0.0254963	0.127606	0.693986	0.0637216	0.0127352	0.00636943
5	0.0334247	1.37828e-05	0.0058618	0.925745	0.0116141	0.0233395	1.08846e-06	0.04605	1.29014e-08	0.0185549	0.928955	6.3645e-07	0.00636745	7.25199e-05
6	0.240557	0.00585716	3.59811e-05	0.697095	0.0174542	0.0274172	0.0115838	0.232726	0.00634753	0.0378846	0.664632	0.0258471	0.019823	0.0127395
7	0.017311	0.000134053	0.00658984	0.946744	6.87628e-08	0.0289183	0.000303336	0.0191586	6.48098e-11	3.68362e-10	0.955366	2.04929e-08	0.0254753	2.54477e-09
8	0.0232536	0.00581401	3.48497e-05	0.911476	1.56893e-07	0.0477908	0.011631	0.0215298	5.99889e-15	0.0185913	0.908973	0.0318578	0.00630506	0.0127431
9	0.0340384	0.00581395	0.0174577	0.903995	0.00581395	0.027062	0.005819	0.0128429	4.68793e-12	4.51685e-08	0.948942	0.00637127	0.0190655	0.0127782
10	0.0116279	0.00581395	0.00581406	0.918589	0.00581396	0.0465129	0.00582809	0.0127388	6.11446e-11	1.00293e-08	0.955517	0.0127389	0.00645023	0.0125554
11	0.180648	2.98034e-10	0.000558449	0.764918	0.00581775	0.0480523	5.66899e-06	0.184415	6.16805e-08	0.00636943	0.770465	0.018835	0.0198025	0.000112865
12	0.00581075	0.00581307	0.00581602	0.934779	0.0174419	0.0245348	0.00580445	0.0166389	2.81229e-07	0.00636456	0.957706	0.00636943	0.0063541	0.0065668
13	0.023593	0.0116277	0.0116279	0.900525	0.0174184	0.0233186	0.0118897	0.0192446	5.55744e-09	0.0127206	0.897259	0.0117853	0.0271795	0.0318105
14	0.0580944	0.00581469	0.0115356	0.906967	0.000112056	0.0116629	0.00581329	0.040678	1.31305e-11	0.0127386	0.93384	0.00637024	0.00637283	3.11265e-10
15	0.00820559	3.27586e-17	9.80186e-05	0.950759	0.00581395	0.035076	4.75862e-05	0.000308736	1.10249e-14	4.33422e-08	0.980618	8.57229e-11	0.00636875	0.0127042
16	0.0116282	0.0116279	6.45628e-07	0.935948	0.00581434	0.0349185	6.20257e-05	5.14332e-06	1.82165e-09	0.00649725	0.942805	0.00636875	0.00623054	0.0380937
17	0.0290709	0.0230913	0.0293278	0.848877	0.0116408	0.0350344	0.0229578	0.0193063	0.0254316	0.0191072	0.86005	0.0254853	0.0317061	0.018914
18	0.0116288	1.11076e-15	3.54061e-07	0.929119	2.27224e-11	0.0417178	0.0175344	0.00635749	0.00677576	1.63736e-07	0.967616	2.13393e-08	0.00650466	0.0127459
19	0.0174408	5.41331e-11	0.116277	0.686034	0.116282	0.0232632	0.0407026	0.0191069	0.00644538	0.058177	0.744295	0.123556	0.0191205	0.0292997
20	0.301144	6.46233e-12	0.00582046	0.616305	0.00578064	0.062613	0.00833654	0.30162	2.40352e-10	1.40166e-11	0.640452	0.00636943	0.038819	0.0127389
21	0.0174574	1.22202e-15	0.0174049	0.918188	0.0174824	0.0223799	0.00708744	1.11605e-06	0.0127371	0.0124359	0.931447	0.0127391	0.0178916	0.0127479
22	1.26217e-07	0.00581395	0.00583421	0.957395	0.0116077	0.0175968	0.00175275	9.14083e-07	4.2935e-12	0.00636943	0.976376	1.2085e-11	0.0058412	0.0114128
23	0.0316279	0.0116279	0.0116385	0.892767	0.0290794	0.0116297	0.01163	0.0446317	1.34647e-05	0.0189734	0.891649	0.0318453	0.0128874	1.22236e-09
24	0.0116353	8.31097e-17	0.012753	0.942839	4.0051e-07	0.0327316	4.09465e-05	0.00636667	8.84154e-11	3.24286e-08	0.96776	0.00631269	0.0115089	0.00805174
25	0.011628	1.03945e-14	0.00570397	0.942138	4.64496e-06	0.0346581	0.00586712	1.33915e-07	9.44914e-14	0.00636943	0.985669	4.07432e-09	0.00159196	0.00636942
26	0.0116335	0.00581395	0.0110779	0.941671	0.00637543	0.0116572	0.0117711	0.00642425	0.00637861	0.0253152	0.932755	1.27028e-05	0.0127388	0.0163759
27	0.0232559	0.0232056	0.0348824	0.831481	0.0290789	0.0406576	0.0174388	0.0254767	0.0191083	0.0254779	0.834415	0.0513266	0.0314553	0.0127403
28	0.0715428	1.06879e-14	2.25206e-06	0.904898	4.90908e-13	0.0232958	0.000260794	0.0762472	6.63406e-14	0.00636965	0.897973	3.30598e-11	0.0130402	0.00636973
29	0.0174362	0.0116279	0.0348728	0.90714	0.0114779	0.0116551	0.00579001	0.014181	3.29673e-05	0.0255967	0.864954	0.0382036	0.0318255	0.0252065
30	0.000653736	0.00581437	0.0690967	0.84276	0.0351556	0.0350874	0.0114322	0.0137074	0.0181415	0.0573151	0.827606	0.044844	0.00654466	0.0318412
31	0.011627	1.19022e-06	0.0756215	0.887394	2.21559e-07	0.0127801	0.0125758	4.34407e-07	5.29369e-11	0.0381874	0.931676	0.00638095	0.016335	0.00741973
32	0.0141121	0.00581395	0.0116792	0.950234	8.97271e-06	0.0123382	0.00581396	0.0341721	8.16818e-07	0.00636614	0.927548	0.0191083	0.00643481	0.00636923
33	0.0495683	1.09279e-14	0.00581419	0.924257	3.16724e-12	0.0203579	2.57927e-06	0.0509621	1.66872e-21	0.00636943	0.942668	6.11736e-10	5.02439e-07	5.56791e-11
34	0.0112528	1.73961e-08	0.00581395	0.960899	2.40178e-08	0.0162131	0.00582061	3.00293e-11	9.96363e-11	0.00636943	0.981065	7.54147e-14	8.18249e-09	0.0125655
35	0.262435	0.00582025	0.0290698	0.516478	0.0290901	0.11103	0.0460767	0.236122	0.0191083	0.00638105	0.579969	0.0381635	0.063186	0.0570697
36	0.00578681	0.0147515	0.0259036	0.941004	1.26262e-06	0.012133	0.00042035	1.14596e-08	4.9111e-13	0.00636943	0.980899	0.00636943	2.35863e-05	0.00633872
37	0.0116375	1.51667e-14	0.0404409	0.902599	0.0116364	0.0336859	3.62957e-08	0.00636961	0.00636943	0.026254	0.942177	0.00573018	0.00672737	0.0063726
38	0.00874194	0.00581395	0.00581395	0.956375	0.00581401	0.0174409	5.32522e-08	7.91828e-07	1.18703e-12	0.0126148	0.968156	0.00636944	0.000123562	0.0127352
39	0.0174418	0.012397	0.028301	0.910864	0.0116281	0.0174419	0.00192572	0.0318758	0.0063735	0.0202759	0.896948	0.0127389	0.0254505	0.00633719
40	1.90829e-05	6.48336e-05	0.196888	0.761002	0.0244806	0.0175462	2.43358e-08	0.0127882	0.038217	0.151336	0.746491	0.0382119	0.0127703	0.000186174
41	0.134747	0.000855836	0.0269718	0.764492	0.023257	0.0436794	0.00599682	0.210168	0.00637482	0.0383299	0.658341	0.0318955	0.0356061	0.0192853
42	0.00505596	0.00581395	0.00582181	0.971602	3.3498e-11	0.0116976	8.68782e-06	6.16027e-09	1.10546e-11	0.00636943	0.980898	2.95737e-13	9.3922e-11	0.0127321
43	0.017811	0.00581393	0.0174418	0.941493	6.64774e-08	0.0116262	0.00581396	0.0312334	0.00628848	0.0127378	0.93047	0.00653157	0.00636943	0.00636943
44	0.104585	0.00581395	0.00581354	0.859958	0.00581861	0.018011	6.93229e-08	0.0972661	0.00636943	0.0064173	0.883533	5.60262e-10	0.00641385	1.821e-07
45	0.00682504	1.69523e-13	0.0160499	0.910306	0.017444	0.0407112	0.00866348	5.88451e-06	0.00636944	0.00681672	0.916309	0.0318451	0.0259678	0.0126861
46	0.00581638	0.000204995	0.0114229	0.941824	7.83332e-07	0.0290606	0.01167	1.34608e-07	3.44621e-10	0.00636943	0.974343	0.00637161	0.00637005	0.00654558
47	1.12607e-07	0.00581881	0.192913	0.766067	0.0293872	0.0058139	4.19574e-09	6.8308e-07	0.0255272	0.229723	0.704431	0.0323364	0.00159989	0.00638169
48	0.017306	1.45333e-09	0.00581395	0.965246	2.05207e-09	0.0116335	1.10336e-07	0.0323269	1.08954e-16	0.00642908	0.948475	0.00636943	3.01499e-05	0.00636943
49	0.0346227	3.39185e-11	0.0348917	0.82108	0.0406336	0.0513194	0.0174523	0.00636943	0.0127277	0.0306939	0.901154	0.00660788	0.0351556	0.00729102
50	0.00416349	0.00581395	0.00675857	0.956402	2.82669e-06	0.0210422	0.00581741	1.9374e-08	5.40218e-14	0.00636944	0.987261	5.45079e-11	3.41088e-08	0.00636948
51	0.0115663	0.0116279	0.00581399	0.930277	0.0116279	0.0232547	0.00583211	0.00636953	0.00636942	0.0127389	0.949038	0.00636943	0.0127388	0.00637583
52	0.0548114	1.97681e-15	0.00581395	0.913638	3.07769e-11	0.0257309	5.90291e-06	0.0454151	1.43058e-19	2.85515e-10	0.954585	1.44123e-11	3.70517e-11	7.9137e-16
53	0.00581396	6.39571e-07	0.0116273	0.947434	0.00581409	0.0177089	0.0116009	0.00636975	0.00636444	0.00636943	0.96186	0.00636978	0.00629573	0.00637126
54	0.00581819	0.0116419	0.15172	0.801749	0.00582156	0.0232499	2.9335e-10	4.3723e-06	0.0191018	0.153538	0.789171	0.0254765	0.00635437	0.0063544
55	0.015155	2.48236e-07	0.0239507	0.936308	2.79356e-06	0.0231487	0.00143429	6.5807e-09	0.0127388	0.026888	0.925047	0.00637136	0.0176626	0.0112917
56	0.00582031	0.00581147	0.034768	0.940208	1.08024e-09	0.0125083	0.000883765	4.14652e-06	9.4436e-11	0.0254752	0.96214	1.62104e-08	0.00636185	0.00601831
57	0.0116279	2.44309e-15	1.76851e-13	0.965113	2.21492e-09	0.0232592	4.27653e-08	0.019108	1.49682e-10	2.45209e-06	0.980888	4.08082e-11	1.41473e-06	1.79831e-08
58	0.247654	0.0167901	0.19835	0.426484	0.0465304	0.0176496	0.0465422	0.297995	0.0257049	0.204025	0.33854	0.0382077	0.0318408	0.0636864
59	0.00582596	0.00580976	9.91925e-08	0.965009	1.31039e-09	0.0175383	0.00581682	2.00428e-08	1.23298e-13	0.00636943	0.987237	5.90177e-12	6.71121e-07	0.00639276
60	0.247216	0.0283867	0.0296825	0.655975	0.00581416	0.027069	0.0058576	0.272418	0.00636945	0.0379452	0.656904	0.012739	0.00725522	0.00636954
61	0.0174418	2.09289e-09	0.00581395	0.930224	3.09878e-10	0.034888	0.0116323	0.00637054	1.93728e-13	0.00636943	0.980888	2.53512e-10	3.13434e-06	0.00636943
62	0.0116891	0.0174733	0.259066	0.688298	0.0115768	0.0118963	3.4725e-14	0.00669427	0.0260965	0.216393	0.719517	0.0127648	0.00637155	0.0121629
63	0.0232562	2.71278e-15	5.16703e-14	0.953381	6.72916e-11	0.0232574	0.00010535	0.0382133	7.41878e-14	0.000421368	0.957955	4.47029e-11	0.00341035	1.91893e-08
64	0.122513	0.00581384	1.97128e-09	0.848505	0.00581395	0.0173533	1.33741e-07	0.100068	7.94968e-10	5.61838e-12	0.893562	5.45799e-12	5.81321e-07	0.00636943
65	8.27905e-05	4.3695e-05	0.0991222	0.876788	0.00583986	0.0181236	1.14836e-09	0.00637008	0.000277054	0.0764151	0.89817	1.19192e-10	0.0127433	0.00602462
66	0.00587872	0.00575307	0.00581395	0.93268	8.05513e-10	0.0498736	8.86405e-07	0.00634731	5.35658e-14	0.00636939	0.978789	4.33255e-10	0.00212524	0.00636943
67	0.00581446	2.37909e-17	3.19879e-18	0.965095	1.11157e-07	0.0290895	4.53004e-07	0.00646198	1.21775e-14	2.52937e-05	0.979616	0.00636943	0.00115781	0.00636943
68	0.0231715	0.0232807	0.14543	0.754649	0.0175632	0.0300916	0.00581395	0.0129136	0.0256036	0.14432	0.772578	0.00636943	0.0191064	0.0191083
69	0.0174422	1.29645e-15	5.47972e-14	0.953487	4.43568e-14	0.0290705	4.74531e-08	0.0190805	9.45035e-17	7.68132e-11	0.974737	2.50042e-12	0.000139556	0.00604254
70	0.000326747	0.0232594	0.0406937	0.875907	0.00581395	0.0481519	0.00584743	0.00636943	0.0254778	0.0382164	0.913912	0.00636944	0.00957989	7.49995e-05
71	0.115811	6.85711e-09	1.68077e-11	0.86085	0.00581395	0.0175234	1.61141e-06	0.121333	1.28763e-12	2.25945e-11	0.876472	1.7239e-08	0.0021952	5.7685e-11
72	0.0174417	0.00581395	3.94334e-13	0.935578	5.52563e-07	0.0411612	4.78818e-06	0.00637017	0.00636943	3.34684e-09	0.980873	2.28292e-11	0.00637389	1.30302e-05
73	0.274416	0.040542	0.0116279	0.660982	0.00659898	5.87666e-12	0.00583285	0.245517	0.038039	0.0129166	0.690789	0.00636919	1.39317e-07	0.00636918
74	0.0360041	0.0290668	0.0761239	0.811943	0.0118693	0.034979	1.34247e-05	0.0254886	0.0445319	0.0446605	0.853437	1.90278e-07	0.0254841	0.00639746
75	0.0119728	1.15359e-16	0.000136406	0.953391	8.96319e-13	0.0344994	2.57232e-07	0.0387187	2.03833e-14	8.17376e-09	0.956096	8.15495e-10	0.00518506	2.72245e-08
76	0.227777	5.41231e-07	3.77815e-10	0.742778	2.4593e-08	0.0236271	0.00581788	0.190939	0.00635904	1.8662e-09	0.796332	4.00631e-07	1.22263e-09	0.00636943
77	0.0385833	0.0755824	0.0235055	0.7904	0.0171825	0.0352276	0.0195189	0.057837	0.0318925	0.0254947	0.85422	3.30854e-07	0.0121859	0.0183692
78	0.0760312	0.0178294	0.00574916	0.864941	8.12953e-09	0.0296026	0.00584663	0.118994	0.00636893	3.87296e-10	0.84452	0.00636954	0.0174054	0.00634133
79	0.409955	0.0477998	0.0174418	0.513165	1.81378e-12	0.0116345	4.17685e-06	0.393787	0.0191083	4.23598e-07	0.574914	1.92613e-10	0.0121649	2.52122e-05
80	0.240795	0.262055	0.121895	0.357819	5.37176e-10	0.00582059	0.0116156	0.273003	0.261279	0.0634765	0.369547	2.78652e-13	0.0008526	0.0318418
81	0.0175167	0.0223188	0.0193001	0.0405826	0.0700502	0.281695	0.548536	0.012739	0.0190389	0.0509373	0.0193299	0.0956446	0.211801	0.59051
82	0.00788772	4.14348e-06	0.000767648	0.0341042	0.0103246	0.519912	0.427	0.0063697	0.00644293	0.0127389	0.000766546	0.0191111	0.420555	0.534016
83	0.00578737	0.011874	0.0232732	0.0348716	0.0234441	0.597652	0.303098	0.0127399	0.00683627	0.0394437	0.0191069	0.0382953	0.439432	0.444146
84	0.00186436	3.83363e-07	0.0692436	0.0351951	0.0234368	0.567456	0.302803	0.0127246	0.0190372	0.038214	0.0318834	0.0828072	0.448313	0.36702
85	0.000379217	1.83394e-06	0.0058376	0.0323325	0.00687876	0.612092	0.342478	0.00637564	1.15618e-10	0.00636965	9.09479e-09	0.0316472	0.517463	0.438145
86	0.0174418	0.00581401	0.0117812	0.00389169	0.0165716	0.538679	0.405821	0.0127391	0.0127379	0.00636955	0.0127724	0.0255705	0.409735	0.520075
87	0.00581435	0.0116317	0.26171	0.0346513	0.0409594	0.369611	0.275622	0.00636952	0.0256521	0.269666	0.0523322	0.0693063	0.33632	0.240354
88	0.0118481	0.011642	0.00580932	0.0348802	0.0116409	0.563865	0.360314	0.0127375	0.00636944	0.0122346	0.0148575	0.0445878	0.517821	0.391392
89	0.00336152	0.00571464	0.00581952	0.0367376	0.0116815	0.608354	0.328331	0.00787979	0.0183702	0.0135585	0.0191088	0.0191083	0.519519	0.402455
90	0.00581371	0.00581428	2.07761e-05	0.0116892	0.0465278	0.566642	0.363492	0.00012715	1.46232e-08	0.000438015	0.0190849	0.0315561	0.565256	0.383538
91	0.00575223	3.6411e-08	0.00620064	0.0350044	0.0232532	0.62573	0.30406	0.00637807	4.73091e-09	0.0179413	0.0141638	0.0128482	0.602206	0.346463
92	0.00581404	0.0116289	0.00581395	0.0116458	0.00579694	0.707261	0.252039	0.0127515	1.70503e-15	0.0123458	1.9131e-08	0.0127393	0.618566	0.343598
93	0.0176961	0.00586839	0.216179	0.0285641	0.0406676	0.375878	0.315146	0.0127395	0.0191143	0.287912	0.0445824	0.0638271	0.317966	0.253859
94	0.0116278	1.70048e-07	0.00661904	0.0464652	0.0419565	0.61081	0.282521	3.02305e-05	0.00636968	0.0196939	0.0316992	0.0318705	0.541202	0.369134
95	1.96817e-10	0.00581395	0.0116279	0.0288944	0.0248838	0.667929	0.260851	1.64483e-05	0.00636946	0.0213874	0.0232139	0.0127398	0.628205	0.308068
96	0.000247497	9.64346e-09	0.0290033	0.0387408	0.0055264	0.675245	0.251237	0.0127389	2.45004e-07	0.0190522	3.02715e-06	0.0254735	0.689509	0.253223
97	1.00769e-09	0.0116252	0.00581405	0.0236273	9.39315e-09	0.761487	0.197446	0.0191069	1.72399e-14	0.00636958	7.7509e-10	0.0189978	0.661055	0.294471
98	0.0116275	2.80633e-08	0.00589131	0.0179558	0.0238467	0.637628	0.303051	0.00639628	0.0133075	0.0241575	0.0316963	0.0325549	0.524257	0.367631
99	0.0296444	0.0348814	0.31867	0.0535292	0.0237229	0.220972	0.31858	0.0445723	0.0515123	0.360004	0.0754107	0.0409437	0.139742	0.287814
100	0.0175267	4.15206e-05	0.0294391	0.00585667	0.0116385	0.588643	0.346854	0.0110969	0.012582	0.02529	0.0318443	0.0201144	0.455557	0.443515
101	7.82395e-08	0.0082289	0.00581399	0.0232557	8.35463e-10	0.719499	0.243203	0.0123186	2.46706e-13	0.00636943	0.000150007	0.0191095	0.649736	0.312316
102	0.0174574	1.63513e-05	0.00581395	0.0116237	1.30164e-08	0.605792	0.359297	0.00666822	0.00636945	0.00636943	4.59058e-06	0.0379296	0.54605	0.396609
103	0.0349207	0.0175219	0.15797	0.029076	0.0315483	0.314243	0.41472	0.0124925	0.0382232	0.183272	0.0331644	0.0384776	0.247097	0.447272
104	0.00581396	6.6056e-18	0.00581395	0.0174705	0.0290698	0.69395	0.247882	0.00151329	2.40486e-14	0.0191083	0.0127284	0.0063696	0.654706	0.305574
105	2.46761e-07	0.00581431	0.01724	0.0187535	0.0290625	0.667998	0.261132	0.0126929	0.00636942	0.000302531	0.025458	0.0318471	0.568351	0.354979
106	0.00581692	2.32626e-11	3.11571e-14	0.0232604	4.42667e-10	0.735261	0.235662	0.0064045	0.00636943	0.00633667	1.16192e-09	0.0191316	0.612228	0.349529
107	0.0173968	0.000142001	7.48825e-13	0.000709092	3.89841e-05	0.714436	0.267277	0.0318462	6.51668e-07	3.8902e-11	0.0127389	0.0127392	0.633863	0.308812
108	0.00581394	1.91344e-10	7.82544e-06	0.0349755	0.00581431	0.700721	0.252668	0.0191698	2.18233e-06	0.012643	7.14752e-05	0.0063701	0.649693	0.312051
109	0.0174418	0.0116279	5.66951e-06	0.0116732	0.00581916	0.818916	0.134517	0.0256203	0.00637103	7.28607e-06	0.0126098	0.0191053	0.681048	0.255239
110	0.00581431	2.10548e-07	9.81852e-06	0.011674	0.023246	0.60573	0.353526	0.00745239	0.0063692	0.0126683	0.00643609	0.0064173	0.589805	0.370852
111	0.0169941	9.57381e-06	1.75089e-08	0.0170863	5.06304e-07	0.627059	0.338851	0.0388784	0.00636943	0.000104141	1.44621e-13	0.0254667	0.573788	0.355393
112	0.0755408	0.0174398	0.0116279	0.00584566	0.0174419	0.674429	0.197675	0.0875231	0.00636906	7.60065e-06	0.00636944	0.0318541	0.669118	0.198759
113	0.00585397	0.00529109	0.00581396	0.0116607	6.82002e-11	0.888606	0.0827743	0.0192987	0.00636976	0.0127292	0.0191083	9.69086e-06	0.823307	0.119177
114	0.0306519	0.00581417	5.54911e-10	0.00977452	0.00588694	0.873233	0.0746392	0.0253838	0.0254779	0.0127351	0.0127389	0.0191082	0.779706	0.124851
115	0.0232607	0.00581424	0.0116276	0.0115584	0.00581779	0.87174	0.0701813	0.0636782	0.0192022	1.39024e-06	0.019114	0.0129263	0.808449	0.0766296
116	0.00643343	8.90443e-07	0.00592377	0.0115193	0.0116272	0.91796	0.0465349	0.0084245	0.020129	1.82901e-05	0.0254777	7.53332e-05	0.872334	0.0735415
117	0.0174454	0.00581394	0.00581392	0.0126498	0.0116428	0.871091	0.0755427	0.0318405	0.012761	0.0191082	0.0243523	3.35044e-05	0.822706	0.0891986
118	0.0291196	0.0232558	3.78038e-08	0.0235304	0.01162	0.842798	0.0696766	0.0487924	0.00923677	2.08584e-12	0.0261701	0.0191252	0.789867	0.106809
119	0.215344	6.23616e-09	0.00583113	0.0226672	0.00581301	0.687544	0.0627999	0.22427	0.0116399	7.66184e-05	0.00988182	7.13284e-07	0.659022	0.0951097
120	0.0116316	4.95247e-09	0.0115681	0.00149183	0.0116307	0.909665	0.0540128	0.0318122	2.88296e-06	3.9351e-12	0.0318471	0.0127389	0.840578	0.0830208
121	0.0117316	0.0116562	0.0116012	0.0177351	5.0645e-09	0.869509	0.0777671	0.0127481	8.16233e-07	0.000116876	0.0325476	0.00638862	0.859519	0.088679
122	0.0288079	3.55005e-05	0.0116118	0.0232565	0.0232558	0.602547	0.310485	0.0537211	0.0226072	0.000105019	0.0127387	0.0126796	0.601488	0.29666
123	0.0867027	0.0290018	0.0464994	0.0348627	0.0116283	0.641146	0.150159	0.101658	0.0382122	0.0318473	0.0762227	0.0317865	0.51084	0.209434
124	0.0484903	0.00581399	0.00589653	0.0116315	0.0232155	0.851392	0.0535599	0.0762913	0.0127511	3.13091e-12	0.0191083	0.00636943	0.789916	0.0955644
125	0.507437	0.0114344	7.73449e-10	0.0234589	0.0114234	0.405702	0.0405437	0.528397	2.57999e-07	5.50321e-06	0.0184857	2.19632e-07	0.407632	0.0454791
126	0.030178	0.017456	0.00581392	0.0292931	0.0116868	0.795122	0.11045	0.0191722	0.00637162	0.0127408	0.0445828	0.0191083	0.767709	0.130315
127	0.0116661	0.00422795	0.00588855	0.0116409	0.0348089	0.744449	0.187319	0.0479901	7.1811e-05	0.00636753	0.0063702	0.00636945	0.721148	0.211683
128	0.225904	0.0116266	0.00581504	0.0309624	0.0116398	0.673373	0.0406793	0.179443	0.00637038	0.0127382	0.0191083	2.15879e-09	0.744073	0.0382673
129	0.0715849	0.00580662	0.0057885	0.0576153	0.0116279	0.757606	0.0899702	0.0612427	0.00631254	6.3717e-10	0.0500632	0.00636943	0.74826	0.127752
130	0.0116273	0.0116279	0.0115659	0.0291358	1.78332e-08	0.866032	0.070011	0.0383007	1.13774e-06	0.00636931	0.00636952	0.00640054	0.862471	0.0800876
131	0.0290703	3.75627e-08	0.00595191	0.0295886	0.0348919	0.71838	0.182117	0.0266936	0.0127383	0.00637065	0.0254696	0.0184299	0.725779	0.184519
132	0.0348139	0.00581446	2.46643e-06	0.0406965	0.0061508	0.842663	0.0698589	0.057395	0.0187647	0.0315203	0.0191113	0.0127107	0.789726	0.0707725
133	0.401746	0.0297958	0.0226347	0.0919926	0.00583106	0.232588	0.215412	0.30166	0.0442732	0.0191128	0.111389	0.00826787	0.336542	0.178756
134	0.0164629	0.00581396	0.0348832	0.0174419	0.0174422	0.778526	0.12943	0.0677177	0.0239899	0.020055	0.0133331	0.0253423	0.703038	0.146524
135	0.0116975	0.00161275	0.00581395	0.0224467	0.00576878	0.810378	0.142283	0.0700736	0.00010079	2.26437e-06	0.00020253	1.31322e-07	0.736368	0.193253
136	0.0455409	0.00581418	8.70044e-12	0.0292398	0.00590738	0.843229	0.0702692	0.0764652	0.0191083	0.0180144	0.0257933	1.11932e-07	0.793948	0.0666704
137	0.150745	0.00582368	0.017443	0.0135574	0.00581392	0.777531	0.0290858	0.137451	0.00636962	0.0172084	0.0191069	0.000265003	0.771171	0.0484285
138	0.0410814	0.011628	0.0116279	0.0265666	2.98962e-08	0.845247	0.0638487	0.0523885	0.0191084	0.015381	0.019108	0.0126853	0.830372	0.0509566
139	0.36369	7.90726e-12	0.00581395	0.047483	0.00320669	0.527558	0.0522489	0.403915	1.52157e-09	0.00649249	0.0198931	2.17432e-06	0.513976	0.0557216
140	0.0114687	5.68292e-12	0.023256	0.0233561	0.0119621	0.884611	0.0453463	0.0711412	2.74992e-07	0.012736	0.000124511	0.00636966	0.831081	0.0785474
141	0.186296	2.00863e-06	0.0116279	0.0428863	0.00591379	0.718273	0.0350007	0.190925	4.81861e-08	5.81391e-06	0.0278605	3.9858e-08	0.723803	0.0574056
142	0.115506	0.0035255	0.0179537	0.0396798	0.0232944	0.716932	0.0831083	0.160364	0.0203358	0.0127389	0.0255608	0.0152728	0.624676	0.141052
143	0.612646	0.0232558	0.0114422	0.0116685	0.00584098	0.276624	0.0585225	0.506006	0.0254692	8.53707e-08	0.0320488	0.000419307	0.314215	0.121842
144	0.0523862	0.0173064	0.00612619	0.0290674	0.00563873	0.861016	0.0284597	0.118494	0.0127388	0.00636929	4.83462e-06	0.00825271	0.777326	0.0768146
145	0.0327357	0.011606	0.00581804	0.0232648	0.00581403	0.725733	0.195028	0.0964397	9.24266e-09	0.00644397	0.0127264	0.00636999	0.711936	0.166084
146	0.0348742	0.0290699	0.023284	0.0159484	0.0174392	0.8501	0.0292843	0.0320299	0.0190331	0.000356724	0.0191065	0.00637455	0.885058	0.0380412
147	0.0232552	0.0290694	0.0174417	0.0174433	0.0348835	0.853167	0.02474	0.0382022	0.0192438	0.0145276	0.0318482	0.0192623	0.831967	0.0449484
148	0.034872	0.00581448	0.0348419	0.0400521	0.0407591	0.826106	0.0175543	0.080845	0.0361796	0.000489519	0.0254776	0.0315579	0.752515	0.0729351
149	0.150931	0.00581397	0.00581395	0.0465091	0.0350561	0.691222	0.0646535	0.16928	0.00776188	0.00626423	0.0299363	0.0382159	0.680781	0.0677601
150	0.208802	1.20627e-11	0.00581392	0.0465187	0.016996	0.640234	0.081635	0.207783	0.0127235	0.0127389	0.0128034	3.15071e-09	0.646355	0.107596
151	0.199308	0.0233236	0.0174418	0.0235254	0.0118295	0.686221	0.0383505	0.21534	0.00607223	4.92162e-13	0.0119549	0.0127391	0.649776	0.104118
152	0.052349	0.00581395	0.0116279	0.0194521	0.00660333	0.846037	0.0581165	0.0596449	0.00636962	0.00540378	8.09677e-10	0.00636248	0.853771	0.068448
153	0.0171554	0.00581136	0.0405731	0.0301819	0.0116268	0.868331	0.0263207	0.0711472	1.04469e-09	0.00636956	0.00636865	0.012739	0.812776	0.0905994
154	0.0232564	0.0116259	0.0348885	0.0116322	0.0293747	0.856815	0.0324076	0.0509563	0.0092619	0.0191976	1.51676e-10	0.0191095	0.818809	0.0826655
155	0.32578	0.0116279	0.0174134	0.0419624	0.0232758	0.517722	0.0622187	0.30021	0.0189264	2.16646e-10	0.0127629	0.00636967	0.536901	0.124829
156	0.0913245	5.3498e-10	0.0174419	0.0477806	0.00581533	0.81306	0.024578	0.127533	0.00637039	0.00636734	0.0376846	8.34957e-05	0.713264	0.108697
157	0.0351032	0.0116229	0.0174414	0.0290687	0.0116291	0.866053	0.0290822	0.0802733	0.00636943	3.62591e-07	3.66357e-06	0.0127489	0.836517	0.0640876
158	0.113711	0.0116294	0.0175562	0.0494223	0.0116284	0.764519	0.0315334	0.113221	0.0319548	0.0317358	0.0317593	0.0445937	0.672011	0.0747246
159	0.220535	1.94788e-06	5.88993e-08	0.0175842	0.0115594	0.649735	0.100585	0.267906	0.012739	0.00636945	0.0127389	0.00636943	0.554174	0.139703
160	0.0222925	0.0056419	0.0175193	0.00677438	8.90135e-06	0.923628	0.0241353	0.050046	0.00636967	0.00637058	0.0190983	0.00614099	0.848065	0.0639099
161	0.0639872	1.23686e-09	5.58782e-05	0.0299206	0.0116829	0.835663	0.05869	0.0958178	3.70595e-09	0.012711	0.0188083	0.00636943	0.802234	0.0640593
162	0.13926	0.00110023	0.0105563	0.0177032	0.0232556	0.634094	0.17403	0.143502	0.0117023	0.00637193	0.01279	0.0125169	0.625764	0.187353
163	0.18873	0.00581626	6.32938e-10	0.033433	0.00581401	0.676548	0.0896587	0.262658	0.0063769	0.0190694	0.0191392	0.00636962	0.590748	0.0956387
164	0.0058151	1.66523e-06	0.0176541	0.0177842	0.0058195	0.917946	0.0349788	0.0333522	0.00636945	2.97122e-06	0.00636945	0.0190883	0.878563	0.0562551
165	0.0638146	0.0116279	0.0116279	0.0290698	3.01409e-10	0.823063	0.0607973	0.116175	0.00636932	0.00636943	2.19127e-11	0.0127376	0.723943	0.134405
166	0.0363379	1.08713e-05	0.0288176	0.0291101	0.0232556	0.803812	0.0786562	0.0848723	0.00636943	0.0266752	0.0127844	0.0254787	0.760392	0.0834281
167	0.0640029	0.0112702	0.0379876	0.0409079	0.0215761	0.800966	0.0232891	0.0787918	0.0195406	0.0319818	0.0318473	0.0445035	0.739687	0.053648
168	0.0988752	0.0117006	0.0406474	0.0491209	0.0289931	0.753145	0.0175177	0.108983	0.0191081	0.0129315	0.0191085	0.061675	0.685875	0.0923186
169	0.0420914	0.00559181	0.0227968	0.0207057	0.0174421	0.851353	0.0400195	0.09486	0.00639054	0.0190758	0.0126753	0.0133478	0.796323	0.0573278
170	0.00594968	0.00544648	0.0178032	0.052423	0.0116296	0.894664	0.0120843	0.043763	0.0127368	0.0127389	0.00636943	0.0129029	0.841811	0.0696779
171	0.0291821	2.59153e-08	0.0406988	0.0522893	0.0174425	0.826208	0.0341795	0.0522164	2.6017e-09	0.02667	0.00578919	0.0242941	0.833918	0.0571122
172	0.333286	0.058141	0.0515469	0.16643	0.186459	0.0885679	0.11557	0.356009	0.0310031	0.104256	0.144294	0.243555	0.0572598	0.0636234
173	0.582573	0.0818494	0.0232636	0.135606	0.081389	0.0201852	0.075134	0.477628	0.102719	0.0637494	0.156816	0.134763	0.038584	0.0257405
174	0.448463	0.0299352	0.0232957	0.356916	0.0697737	0.0522555	0.0193615	0.484015	0.0447768	0.0515943	0.292227	0.0890634	0.0254785	0.0128448
175	0.637682	0.0410091	0.0147934	0.265267	0.0115797	0.0175088	0.0121593	0.528753	0.0634317	0.0318013	0.305777	0.0319448	0.0191326	0.0191594
176	0.639382	0.0408341	2.31435e-09	0.267574	0.00581396	0.0173273	0.0290687	0.603591	0.0128077	0.0135374	0.317686	0.0190981	0.0166228	0.0166576
177	0.528881	0.267671	0.029181	0.0464838	0.040557	0.0406397	0.0465865	0.474071	0.233181	0.133743	0.0697443	0.0318807	0.0127467	0.0446327
178	0.600043	0.0353297	0.00581395	0.213758	0.0173992	0.0761909	0.0514653	0.517562	0.0126844	0.0256408	0.260638	0.0127332	0.0587603	0.111981
179	0.586401	0.0348863	0.0290698	0.154213	1.2997e-06	0.0894404	0.105988	0.507277	0.00636943	0.0445906	0.168242	0.0127697	0.0865501	0.174202
180	0.322987	0.0604342	0.139526	0.0586122	0.0247352	0.128419	0.265286	0.265656	0.0638193	0.222927	0.101552	0.0127478	0.0256579	0.30764
181	0.279923	0.0348857	0.12801	0.183329	0.0523089	0.13695	0.184593	0.241557	0.025478	0.242144	0.171383	0.0382191	0.0741021	0.207118
182	0.320958	0.0116293	0.201257	0.260451	0.0486947	0.0756179	0.0813924	0.331063	0.0382218	0.229407	0.19857	0.0385371	0.0700461	0.0941544
183	0.208931	0.0407125	0.46177	0.0933484	0.0231709	0.043956	0.128112	0.16481	0.038112	0.477198	0.102224	0.0386896	0.0701749	0.108792
184	0.191874	0.0581698	0.550468	0.112269	0.0407532	0.0173147	0.0291513	0.203513	0.0578107	0.533685	0.127194	0.0255641	0.0262877	0.0259453
185	0.344966	0.0561204	0.0571096	0.535829	0.00597505	1.10874e-08	1.94591e-10	0.286927	0.044711	0.0445743	0.57282	0.0254792	1.12983e-05	0.0254777
186	0.2672	0.104561	0.437325	0.161868	0.0117137	0.00570408	0.0116281	0.241062	0.0933775	0.450924	0.157389	0.0382056	0.00636941	0.0126725
187	0.298617	0.167807	0.266711	0.261047	1.79678e-06	1.54051e-09	0.00581614	0.273257	0.133084	0.19819	0.356852	0.0255509	0.00669231	0.00637344
188	0.45514	0.105579	0.0174432	0.398573	0.00581413	0.0116276	0.00582355	0.389818	0.101965	0.0127389	0.470003	0.00636943	0.00636931	0.0127364
189	0.52167	0.05971	0.0116344	0.395357	0.00581382	0.00581464	5.85537e-10	0.434401	0.0810375	7.01111e-08	0.466544	0.00636947	0.00636901	0.00527933
190	0.523566	0.0236052	4.36145e-16	0.0290697	9.28802e-11	0.315996	0.107763	0.519102	0.0191199	0.00635721	0.0139497	3.99487e-07	0.300376	0.141095
191	0.578152	0.0265077	0.00581593	0.371748	2.3538e-10	0.0174418	0.000334897	0.495941	0.045005	5.89868e-07	0.452682	3.15824e-12	0.00637097	8.33691e-15
192	0.542848	0.226083	0.0174419	0.207747	0.00581299	7.83873e-17	6.7297e-05	0.502871	0.179095	2.8886e-09	0.311664	7.9553e-12	0.00636943	9.94023e-15
193	0.66854	0.0570966	6.01551e-15	3.53248e-07	5.01991e-13	0.180245	0.0941177	0.646004	0.0193116	0.00634735	0.0200201	0.00628036	0.186179	0.115858
194	0.586017	0.0250052	0.00581395	0.0232549	9.06102e-07	0.29611	0.0637982	0.575003	0.0191013	1.15786e-12	0.0317875	0.000268156	0.297399	0.0764404
195	0.707939	0.0523284	3.05326e-12	0.000427052	0.0115958	0.158163	0.0695461	0.714419	0.0382608	1.135e-06	0.000155676	0.00636819	0.16442	0.0763753
196	0.801699	0.139699	4.45334e-24	0.000162817	3.90686e-12	0.0293683	0.0290703	0.798373	0.103907	4.52502e-06	0.0254717	2.13525e-12	0.0340068	0.0382365
197	0.574821	0.179782	0.023252	0.209774	0.000199355	8.36525e-06	0.0121635	0.538791	0.16213	0.00636943	0.286422	1.37373e-09	0.00628681	6.46228e-10
198	0.598965	0.1221	0.0116279	0.255611	0.00581197	6.76568e-05	0.00581676	0.641207	0.0576662	4.62373e-07	0.281673	9.55905e-08	0.0130837	0.00636943
199	0.655888	0.0201179	0.00581395	0.00581531	4.23928e-05	0.271542	0.0407803	0.673164	0.0263566	1.00854e-12	0.0188296	1.32397e-11	0.224835	0.0568146
200	0.601891	0.101733	0.00582331	0.261491	0.00581398	0.00581376	0.0174336	0.579956	0.0750086	0.000279875	0.332035	8.57686e-13	0.012721	2.68126e-09
201	0.791033	0.0468918	0.00543119	0.023259	1.08144e-11	0.0811915	0.0521936	0.772031	0.0261978	1.16936e-08	0.0382165	6.60606e-12	0.11784	0.0457143
202	0.592155	0.18052	0.0237413	0.174596	0.00573178	0.0232552	5.16913e-09	0.467186	0.315739	0.0127388	0.197775	8.52241e-16	0.00636943	0.000191355
203	0.779207	0.162577	3.88066e-11	0.0232641	1.7088e-12	0.00588212	0.0290697	0.684765	0.179911	7.11886e-06	0.0776479	2.01152e-10	0.0318335	0.0258356
204	0.593287	0.244757	0.0116321	0.13288	1.10085e-07	1.51532e-07	0.0174432	0.512351	0.271627	0.0127356	0.181046	5.99491e-15	0.00658461	0.0156565
205	0.3677	0.319909	0.133623	0.14466	0.0174547	2.53633e-12	0.0166528	0.396321	0.336849	0.0831179	0.151525	0.00666683	0.00641314	0.0191076
206	0.608983	3.20209e-06	4.07178e-06	0.0175474	0.00582616	0.344612	0.0230245	0.538974	0.00637119	1.07778e-10	0.0122781	1.73178e-07	0.401911	0.040466
207	0.521154	0.0581109	0.00585115	0.368373	0.00580752	0.0290688	0.0116337	0.596478	0.0578837	8.67322e-10	0.339261	8.22067e-12	0.00637785	2.01394e-08
208	0.576299	0.0811367	0.00591603	0.295654	0.000306425	0.0290698	0.011617	0.515593	0.134627	0.00636943	0.292834	2.21597e-10	0.0314786	0.019098
209	0.678877	0.0473615	0.00581395	0.203842	0.0116551	0.0174417	0.0350088	0.701247	0.0446516	3.95647e-05	0.241014	1.99489e-12	0.00640939	0.00663837
210	0.702651	0.000470794	0.00577983	0.0290317	2.85342e-11	0.227172	0.0348946	0.610169	0.012752	0.00636886	0.0256936	0.0063724	0.281579	0.0570646
211	0.782865	0.0618314	1.05216e-19	0.102952	1.9681e-12	0.0465072	0.00584475	0.681115	0.0636398	1.34263e-07	0.19158	1.54454e-09	0.0509412	0.0127236
212	0.664987	0.136144	0.0813619	0.0882554	0.00581521	8.18968e-07	0.0234359	0.606797	0.164295	0.0202092	0.14449	4.46781e-09	0.0250156	0.0391939
213	0.66242	0.0232534	2.6609e-06	0.233181	0.0113706	0.0523764	0.017396	0.700791	0.00637616	0.00637321	0.217659	0.00636825	0.0305854	0.0318478
214	0.600101	0.00581423	1.4333e-05	0.330481	5.65799e-05	0.057719	0.0058144	0.566145	0.0382287	1.00459e-08	0.323181	0.00636943	0.0448387	0.0212371
215	0.448196	0.0942353	0.0805494	0.162486	0.0347467	0.0640998	0.115687	0.513668	0.083874	0.063686	0.122815	0.0127666	0.0696465	0.133544
216	0.698478	0.0970135	0.0602376	0.05349	0.0117786	0.031096	0.0479065	0.595657	0.102128	0.0191252	0.131089	0.0122786	0.0445948	0.0951273
217	0.713076	0.0174749	0.0117141	0.117395	0.00581395	0.08782	0.0467066	0.638848	0.0318039	0.0127389	0.126979	1.84246e-11	0.107332	0.0822982
218	0.531231	0.00581395	3.51854e-14	0.0749199	0.000391767	0.347025	0.0406188	0.592107	0.00634778	1.0866e-05	0.0585611	9.8538e-10	0.311012	0.0319614
219	0.495887	3.76741e-08	1.59104e-13	0.0847823	0.00581781	0.295259	0.118254	0.531921	0.00637016	0.00632231	0.0574797	5.95265e-05	0.307115	0.090732
220	0.528447	0.0236817	4.01761e-05	0.0598532	0.0348864	0.224982	0.12811	0.504027	3.44606e-05	0.0128869	0.0643806	3.55284e-07	0.293453	0.125218
221	0.627133	0.00580999	3.96652e-06	0.0462294	0.0174065	0.203564	0.099853	0.592775	0.00636941	0.0127401	0.0268031	0.00636943	0.248186	0.106757
222	0.313904	0.116404	0.0582033	0.116294	0.0028302	0.170698	0.221667	0.331291	0.0572954	0.0512006	0.114841	0.0197264	0.158299	0.267346
223	0.493845	0.306792	0.0738274	0.0219896	0.0174404	0.0290524	0.0570539	0.529041	0.28032	0.0636923	0.0445722	0.00637532	0.0343729	0.0416258
224	0.589255	0.0639762	0.029065	0.0872052	6.02909e-08	0.0755114	0.154988	0.626471	0.0573745	0.0127396	0.0753724	0.00636976	0.0943197	0.127353
225	0.748927	0.0519938	0.0232554	0.0290703	0.005814	0.0756921	0.0652472	0.701028	0.124075	0.0127817	0.0251751	2.88101e-12	0.0508471	0.0860922
226	0.52584	0.27335	0.0756151	0.0294296	0.0232558	0.0174326	0.0550765	0.557355	0.246169	0.061311	0.0330566	4.66671e-10	0.0383519	0.0637565
227	0.733725	0.0293203	3.22909e-14	0.0255483	2.2474e-10	0.160633	0.0507732	0.682429	0.0273907	1.12728e-11	0.0458127	1.78825e-07	0.166415	0.0779527
228	0.567464	0.0803637	0.00581395	0.0101531	8.03617e-07	0.209937	0.126267	0.55367	0.0320135	0.0127462	0.0127378	2.4803e-11	0.204085	0.184747
229	0.520227	0.287561	0.0116279	0.00578295	9.28678e-05	0.0290433	0.145665	0.531257	0.247448	0.0318304	0.0128271	0.00654399	0.0362261	0.133867
230	0.587443	0.148445	0.0174423	0.0317207	0.00581354	0.0986699	0.110465	0.551749	0.146724	0.0191083	0.0815135	0.000496368	0.0796301	0.120779
231	0.37819	0.457955	0.0586615	0.0116279	0.0174423	0.011638	0.0644857	0.388849	0.396466	0.110025	0.0383347	5.87706e-07	0.00644279	0.0598826
232	0.407885	0.285698	0.0486563	0.066116	0.0116279	0.0475501	0.132467	0.382234	0.239171	0.0889885	0.11773	0.0127389	0.044586	0.11455
233	0.0179708	8.90587e-13	0.0351293	0.00581387	0.0058427	0.521547	0.413697	5.61949e-08	0.0128422	0.0063577	0.0127799	0.0445499	0.455938	0.467533
234	0.0275163	0.0174591	0.162003	0.023396	0.000765256	0.213664	0.555197	0.0280865	0.0363344	0.197484	0.00636943	0.0255175	0.188884	0.517324
235	0.0232967	3.59324e-07	1.60738e-11	0.0170228	5.76061e-10	0.562929	0.396751	0.0585657	0.00633011	3.91305e-05	3.11549e-08	0.0127403	0.516015	0.40631
236	0.0754027	0.0116332	0.0928179	0.00581395	0.000204607	0.228522	0.585606	0.0573263	0.0319503	0.0823741	0.00664999	0.00679611	0.204422	0.610482
237	0.0596919	2.85369e-09	0.017398	0.00584739	1.73434e-10	0.383914	0.533149	0.0703644	0.0063705	2.07648e-09	0.000286407	1.80475e-08	0.397451	0.525528
238	0.0656581	0.151313	0.232478	0.0112462	0.00601334	0.0611562	0.472136	0.0700098	0.153134	0.20293	0.00638487	4.65555e-07	0.101851	0.46569
239	0.191973	0.0058156	1.02184e-13	0.00581665	2.91399e-11	0.543713	0.252681	0.186604	0.0114691	0.00636943	0.00636914	0.00636943	0.437769	0.34505
240	0.281467	0.0983605	0.0232557	1.37752e-05	0.0057706	0.10448	0.486653	0.291443	0.0767929	0.0125146	0.00685128	3.82016e-08	0.144808	0.46759
241	0.354884	0.00548641	3.78122e-15	0.00108235	1.84308e-14	0.28641	0.352137	0.299795	0.0191106	1.70929e-11	0.00636941	3.49637e-09	0.318565	0.356161
242	0.098595	0.0353779	0.360263	0.0524605	0.0174477	0.10457	0.331286	0.0965207	0.0447858	0.410999	0.0689743	0.0129536	0.0646806	0.301086
243	0.121922	0.0234181	0.290737	0.0615247	0.0232358	0.131479	0.347683	0.0700647	0.044976	0.337226	0.0690882	0.0449611	0.08431	0.349374
244	0.0296081	0.0175188	0.0526011	0.0402892	0.319743	0.121541	0.418698	0.0312935	0.0127417	0.0473558	0.0268171	0.398391	0.0880771	0.395324
245	0.011632	0.00581444	0.0174419	0.0290865	0.0932783	0.152569	0.690178	0.00637263	0.000146302	0.0191074	0.0383158	0.172151	0.103973	0.659934
246	0.0174976	0.0413417	0.0116279	0.0116292	0.0231722	0.054009	0.840722	0.0248144	0.0519265	0.000587933	1.32311e-08	0.019109	0.0395017	0.864061
247	0.00581587	0.034888	0.0173249	0.026327	0.0758864	0.197106	0.642652	0.0271698	0.0191276	0.0254759	0.0254888	0.1277	0.133338	0.641699
248	0.0232581	0.13745	0.0986027	0.0290674	0.0239313	0.0592789	0.628412	0.0127042	0.14664	0.0759425	0.0127383	0.0063695	0.0380519	0.707553
249	0.0116273	3.5055e-07	0.0232576	0.0368685	0.0485978	0.328383	0.551265	0.0284008	0.0191078	0.0317094	0.0315358	0.0828307	0.239843	0.566572
250	0.0448213	0.139834	0.00581398	0.0116279	0.00587159	0.0320192	0.760012	0.0376644	0.0780728	0.0127371	2.51898e-10	0.00638885	0.0272377	0.837899
251	0.0163683	0.0116525	2.67106e-07	0.0174403	0.00578972	0.151573	0.797176	0.0191147	1.71258e-11	5.07809e-06	1.56719e-08	0.0191083	0.182468	0.779304
252	0.0163501	0.00579444	9.33974e-11	0.0177791	0.0058151	0.335563	0.618699	0.0131688	0.00636265	0.012713	0.0126503	0.0132684	0.348536	0.593301
253	0.0530805	0.0872254	0.0116763	0.0116569	0.000156032	0.0861332	0.750072	1.77155e-06	0.0593952	0.0191083	0.00636943	3.57225e-09	0.0504695	0.864656
254	0.0236525	0.052121	1.66811e-09	0.0116285	0.00581396	0.0741145	0.83267	0.057025	0.0223099	0.00636927	6.88107e-07	0.00636946	0.09967	0.808256
255	0.0406564	0.00581391	1.75477e-10	0.011755	4.93321e-10	0.284032	0.657742	0.0133687	2.6875e-13	1.80359e-09	0.00632666	0.00637457	0.348495	0.625436
256	0.0355289	0.107477	0.00581397	0.0170108	0.0206318	0.0406749	0.772863	0.0184044	0.0489273	0.0376558	2.62639e-09	0.00638392	0.0727614	0.815867
257	0.0292039	0.0286421	6.39527e-09	0.016221	2.22839e-08	0.130298	0.795635	0.0127674	1.9535e-09	4.19357e-09	0.00636945	2.06797e-10	0.178608	0.802255
258	0.0644431	0.0058141	2.61774e-11	0.0114791	1.61348e-08	0.49075	0.427514	0.0636333	0.00632216	1.20693e-05	0.0126331	0.00637202	0.395612	0.515415
259	0.0116352	0.163322	0.102012	1.38164e-05	0.00581402	0.0235	0.693703	0.0127389	0.17428	0.0581913	6.28048e-12	0.0140173	0.0123124	0.72846
260	0.0406798	0.0058139	0.00581395	0.00952721	0.00581395	0.502966	0.429386	0.0254752	1.02237e-11	4.86099e-09	2.48826e-08	2.70282e-10	0.415967	0.558558
261	0.0202682	0.0346098	0.0399118	0.0116289	0.00581397	0.105333	0.782435	0.0127389	0.0326171	0.0456231	1.0703e-07	3.85319e-10	0.0875686	0.821452
262	0.00587009	0.00581395	1.05088e-11	0.0174406	2.44359e-08	0.456656	0.51422	0.0116904	1.83737e-12	0.00636943	1.68669e-06	0.0127396	0.419524	0.549675
263	0.035044	0.0116281	0.00581486	0.0166472	0.00581395	0.198176	0.726876	0.0143519	0.0156026	0.0165518	3.67279e-07	1.92622e-09	0.217202	0.736291
264	0.023128	0.00581395	5.62599e-10	0.011628	2.18046e-10	0.409092	0.550338	0.0191083	0.0127378	0.0190636	4.29845e-06	6.04988e-09	0.434648	0.514437
265	0.140708	0.157103	0.0348861	1.77519e-13	9.23944e-10	0.0697675	0.597535	0.120758	0.0983689	0.0636922	0.00636953	0.0191402	0.0582003	0.633471
266	0.217814	0.11631	0.00581394	0.00145208	1.68058e-08	0.1538	0.504809	0.172001	0.0705719	0.018645	0.00636943	0.0127481	0.190884	0.52878
267	0.081135	0.175096	0.0756279	0.0116269	1.96444e-08	0.0243731	0.632141	0.0664702	0.210135	0.0952843	0.00637024	2.88272e-07	0.0650549	0.556685
268	0.0732133	0.215576	0.226446	0.0407183	0.0174968	0.0290338	0.397516	0.0902707	0.273126	0.188165	0.00889438	6.95745e-09	0.0426117	0.396933
269	0.0167931	0.206686	0.122377	0.0238911	0.0174576	0.0425926	0.570202	0.0184205	0.216658	0.0891693	0.0167498	0.0254772	0.0380413	0.595484
270	0.0123528	0.0331504	0.021406	0.0174417	9.1425e-09	0.098533	0.817116	0.0325185	0.0319186	0.0128227	0.0126518	3.05768e-07	0.135642	0.774446
271	0.0587338	0.0362914	0.0348636	0.00543167	0.00584797	0.240633	0.618198	0.0697701	0.0702765	0.0552626	0.0167221	0.0191121	0.229664	0.539193
272	0.0181924	4.71688e-08	0.00581443	0.0116285	2.79893e-09	0.406929	0.557436	0.0572484	0.00690801	1.92687e-08	0.00638309	2.12581e-06	0.409977	0.519481
273	0.031844	0.0437299	0.0999185	0.0175302	0.0350044	0.332264	0.439709	0.090751	0.0626753	0.0582929	0.0401758	0.0127484	0.252632	0.482725
274	0.045995	0.116945	0.0406985	0.00581432	0.0116279	0.0904238	0.688496	0.0318489	0.196914	0.0150031	0.00636944	0.00673684	0.0770902	0.666038
275	0.183592	0.103635	0.0466586	0.0174443	0.00606985	0.146491	0.49611	0.196682	0.120445	0.0256763	0.0453645	3.79027e-05	0.140253	0.471541
276	0.081288	0.00587361	0.00581954	0.0444505	0.0348787	0.481612	0.346077	0.14842	0.026665	0.0127523	0.0895792	0.00638481	0.346339	0.369859
277	0.259333	0.0820516	0.0464763	0.0989522	0.00601589	0.151694	0.355477	0.274229	0.0840905	0.0700642	0.124879	0.00637109	0.11692	0.323446
278	0.0460939	0.0109049	0.0116261	0.0232558	1.7551e-06	0.390147	0.51797	0.0766294	0.000169295	0.00637409	0.000133171	0.00636301	0.465128	0.445203
279	0.12307	0.00116017	2.9232e-09	0.0280626	0.00581805	0.393108	0.448781	0.157978	0.0254729	0.00637029	0.042544	0.0127389	0.356967	0.39793
280	0.276161	0.128075	0.174678	0.223336	0.0116531	0.0696985	0.116399	0.4137	0.117038	0.154391	0.133445	0.00398008	0.06839	0.109055
281	0.356426	0.0254182	0.0385667	0.116153	0.011632	0.202469	0.249335	0.375899	0.0476757	0.0317973	0.115899	0.00643986	0.182954	0.239335
282	0.145838	0.023385	0.0114988	0.0697676	0.0223575	0.372056	0.355097	0.208391	0.0362471	0.0210716	0.0877972	0.0127425	0.336486	0.297265
283	0.0407557	0.0291534	0.023256	0.0232558	0.0116289	0.284165	0.587785	0.0764506	0.0867405	0.0191095	0.01909	4.42758e-09	0.298681	0.499929
284	0.281474	0.0174359	0.0174419	0.0462675	0.017432	0.405736	0.214212	0.361574	0.0127249	0.0191082	0.0637296	0.00637002	0.301035	0.235459
285	0.0529231	1.09757e-06	0.0233732	0.0300488	0.00935382	0.49109	0.39321	0.057467	0.044481	0.0382166	0.00643857	0.0127386	0.453235	0.387423
286	0.0947384	0.108353	0.198041	0.0116279	0.0115869	0.10916	0.466493	0.110776	0.18794	0.158055	0.0064422	0.0191105	0.127485	0.390191
287	0.0249877	0.0116271	0.0116279	0.0224558	7.14731e-07	0.525788	0.403512	0.113561	0.014371	0.0261893	3.41292e-10	2.4552e-06	0.434065	0.411811
288	0.0290558	0.0873753	0.0755967	0.0348989	0.528958	0.0523731	0.191742	0.0445861	0.0636935	0.0816011	0.0482202	0.535894	0.0282044	0.197801
289	0.00581518	0.0916535	0.127998	0.0535254	0.635169	0.028937	0.056902	0.0318463	0.120899	0.0835896	0.0439063	0.668101	0.0134377	0.0382202
290	0.0233691	0.110406	0.0869221	0.0117869	0.714844	0.0177144	0.034957	0.0441049	0.101659	0.101421	0.0132421	0.707723	0.0258182	0.00603191
291	0.0349202	0.0174096	0.232615	0.0232557	0.662729	0.0174425	0.0116279	0.0063695	0.0257941	0.152659	0.00637544	0.751501	0.0509314	0.00636986
292	0.0166352	0.0290925	0.296284	0.0240639	0.546999	0.0143568	0.0725693	0.0127389	0.0446478	0.272501	0.0191173	0.492276	0.00643632	0.152283
293	0.0174419	0.0285968	0.250506	0.0290708	0.622039	0.0348848	0.0174606	0.0254924	0.00639467	0.146989	0.0127389	0.782914	0.012739	0.0127319
294	0.0346902	0.191696	0.17459	0.0348712	0.458886	0.0354651	0.0698015	0.0406857	0.204668	0.103222	0.0251089	0.518836	0.037108	0.0703711
295	0.0349166	0.26165	0.0945325	0.0235452	0.503994	0.0232419	0.05812	0.0396089	0.227665	0.102325	0.0199013	0.572647	0.00655025	0.0313029
296	0.00581386	0.0174419	0.361042	0.0232624	0.575003	0.0174368	2.29981e-11	1.17825e-06	0.0318475	0.320088	0.00637617	0.615531	0.0261552	2.24579e-07
297	1.00453e-09	0.0174433	0.441908	0.0289726	0.511638	3.82045e-05	1.05129e-10	0.000406468	0.0573961	0.356603	0.00636841	0.566487	0.0125832	0.000155584
298	0.00581395	0.0173541	0.226828	0.0348738	0.680241	0.0232604	0.0116279	0.0254777	0.0127389	0.234701	0.0127348	0.663392	0.0254783	0.0254778
299	0.00581395	0.0116286	0.290502	0.0465366	0.604685	0.0233585	0.0174752	0.00637022	0.0268647	0.222302	0.0456437	0.654235	0.0254769	0.0191082
300	0.00742098	0.0464982	0.575641	0.0449154	0.313893	0.00581486	0.00581725	0.019107	0.105739	0.459178	0.0277479	0.35638	0.0190879	0.0127601
301	0.00593524	0.325109	0.389814	0.0231004	0.226629	0.0116279	0.0177847	0.0124853	0.408353	0.27368	0.0257527	0.254324	2.65223e-07	0.0254052
302	0.0294275	0.0176812	0.125856	0.0632551	0.695632	0.0283516	0.0397966	0.0318448	1.901e-06	0.114811	0.0319302	0.732241	0.0382179	0.050953
303	0.0116283	0.0115997	0.308069	0.0441332	0.517327	0.0433231	0.0639199	0.0063722	0.0127403	0.336849	0.00636684	0.567583	0.0382195	0.0318689
304	0.0523409	0.0120605	0.121817	0.0349153	0.636088	0.0736044	0.0691736	0.0318651	0.0191065	0.146501	0.0315101	0.700972	0.0445693	0.0254764
305	0.0351376	0.0228379	0.0873716	0.0639608	0.715799	0.0411962	0.0336969	0.0322494	0.0254779	0.10822	0.0509539	0.751244	0.019112	0.0127424
306	0.0116525	0.0377476	0.300826	0.0220958	0.534654	0.0639525	0.0290713	0.00637035	0.00685845	0.356429	0.0191097	0.579363	0.01274	0.0191295
307	0.0232574	0.0232559	0.110058	0.0465115	0.69225	0.0755228	0.0291446	0.0191086	0.0127447	0.108291	0.03192	0.726117	0.0699339	0.0318844
308	0.0699348	0.011628	0.15356	0.0605603	0.641872	0.0387471	0.0236979	0.0303771	0.0132004	0.210353	0.0511315	0.661542	0.0269543	0.00644178
309	0.00581396	0.0173558	0.415452	0.045979	0.450524	0.0409489	0.0239266	0.0127453	0.00639363	0.388329	0.0191083	0.514911	0.0314737	0.0270391
310	0.00693594	0.0162479	0.0987211	0.0349111	0.669037	0.0693591	0.104787	0.0191083	1.91241e-06	0.088316	0.0638776	0.694909	0.0509254	0.0828616
311	0.110476	0.0635086	0.132078	0.0707108	0.5126	0.052355	0.0582715	0.101799	0.018871	0.194559	0.0658321	0.554831	0.025917	0.0381909
312	0.126013	0.116738	0.0873254	0.0638287	0.546067	0.0233052	0.0367241	0.0983241	0.0573127	0.108298	0.0721067	0.589612	0.0297349	0.0446122
313	7.15712e-07	0.0058139	0.348802	0.0751176	0.500123	0.0469222	0.0232211	0.00636962	0.00636934	0.30233	0.0601189	0.586737	0.0318443	0.00623113
314	0.0813977	0.032793	0.0954289	0.301916	0.453188	0.0116626	0.0236135	0.0446389	0.0165957	0.061405	0.143084	0.670594	0.0318385	0.0318438
315	0.00581395	0.0174422	0.107237	0.0465086	0.677673	0.0465166	0.0988083	0.012739	0.0192358	0.103786	0.0445308	0.665705	0.0330405	0.120963
316	0.0174954	0.00581535	0.0289589	0.0376734	0.526441	0.110307	0.273309	4.01473e-05	0.0191083	0.0382619	0.0318205	0.605159	0.0509745	0.254636
317	0.422448	0.322897	0.121328	0.122661	0.0058149	1.64399e-09	0.00485132	0.392378	0.320968	0.0700959	0.203731	0.0064574	0.00636889	3.148e-15
318	0.246967	0.524408	0.0581291	0.000321965	4.78941e-07	0.0173962	0.152778	0.270638	0.447992	0.0444909	0.0126906	0.0127388	0.0200725	0.191376
319	0.0612228	0.552768	0.339475	1.05708e-16	0.00580975	1.61394e-05	0.0407087	0.0891757	0.527913	0.273743	0.0137874	0.0191079	0.0127284	0.0635451
320	0.286808	0.573971	0.0927818	0.0339197	0.0115878	8.82073e-11	0.000931309	0.256286	0.591759	0.0755615	0.057344	0.012741	3.19129e-15	0.00630887
321	0.0580579	0.533918	0.396151	6.2473e-16	0.00581404	4.04099e-14	0.00605929	0.0635027	0.671109	0.227919	0.0191073	0.0063673	0.00634914	0.00564599
322	0.175385	0.708638	0.0810371	0.00580491	0.00582293	0.00581395	0.0174985	0.15288	0.719998	0.0714493	0.00636949	4.10536e-11	0.0169466	0.0323568
323	0.520911	0.40526	0.00586684	0.00589161	0.00576837	0.0227393	0.0335621	0.50925	0.370274	0.0238007	0.0191083	4.70966e-05	0.031224	0.0462958
324	0.22213	0.64431	0.116082	0.00594152	0.00583798	3.31318e-12	0.00569847	0.157032	0.689096	0.115143	0.0259909	3.38109e-10	4.16671e-14	0.0127389
325	0.604089	0.352801	7.68663e-07	0.00578466	3.49102e-11	0.0314597	0.0058639	0.610982	0.281348	0.00637468	0.0254669	2.94308e-12	0.0318795	0.0439489
326	0.184114	0.696728	0.0953491	0.000453431	0.00581388	1.8111e-11	0.0175417	0.213447	0.672468	0.0764459	0.0249009	3.43675e-12	0.012738	1.47873e-11
327	0.368751	0.602169	0.0232535	2.07747e-19	3.02028e-12	6.38186e-09	0.00582691	0.34862	0.562533	0.0253825	0.0252349	0.00636927	0.0190686	0.0127917
328	0.452541	0.383886	0.0406943	0.0995545	0.00581396	0.0058825	0.0116279	0.417811	0.414177	0.0190606	0.142575	2.16075e-14	7.09731e-06	0.00637003
329	0.394561	0.502611	0.0506117	0.0465107	3.79495e-06	9.86624e-11	0.00570179	0.304557	0.585364	0.0272639	0.0636952	6.21891e-10	0.0127359	0.00638335
330	0.551112	0.419635	0.00581422	0.0060458	4.53138e-13	2.97843e-11	0.0173923	0.512219	0.424008	0.00011122	0.0382193	2.49927e-12	0.0128311	0.0126119
331	0.483617	0.461324	0.026347	0.0228858	2.30655e-07	4.2351e-12	0.00582575	0.328602	0.541326	0.0327923	0.0634758	1.50016e-14	0.00838845	0.0254161
332	0.0847009	0.399402	0.277326	0.0174413	0.162961	0.0349171	0.0232514	0.0895776	0.369116	0.293103	0.0318472	0.166167	0.0382159	0.0119737
333	0.435515	0.363085	0.0620943	0.0500142	0.0714608	0.00598315	0.0118478	0.389804	0.310821	0.113956	0.0834486	0.0892316	0.0127393	3.6477e-12
334	0.103709	0.390099	0.384198	0.0116382	0.0870993	4.44644e-12	0.0232562	0.051232	0.376925	0.396386	0.0254778	0.118132	0.0254777	0.00636943
335	0.116653	0.273609	0.407589	0.00581395	0.0511953	0.011573	0.133566	0.0827973	0.217164	0.545361	0.025387	0.0636989	0.0170644	0.0485279
336	0.193762	0.433312	0.291534	0.0348738	0.0116492	0.00581766	0.0290513	0.197327	0.418344	0.26362	0.0377462	0.0191207	0.038567	0.0252744
337	0.016367	0.616349	0.257457	1.10059e-05	0.0351287	6.57778e-09	0.0746872	0.0133204	0.635679	0.247821	1.57107e-15	0.0586353	0.000542003	0.0440017
338	0.110648	0.642715	0.0997194	2.03721e-14	0.00744151	2.7336e-06	0.139473	0.114846	0.597507	0.0763722	1.82337e-06	0.0318346	0.0191474	0.160291
339	0.0648387	0.667283	0.151022	7.48314e-16	0.00572407	0.0115169	0.0996149	0.0471288	0.684787	0.101169	0.00636945	0.00637353	0.01273	0.141442
340	0.168722	0.610029	0.0990299	1.13573e-07	0.00581396	0.00581464	0.11059	0.178271	0.49089	0.133728	0.00636667	0.0192145	0.0123672	0.159163
341	0.0284002	0.486459	0.322064	0.00570119	0.0347964	4.97828e-09	0.12258	0.00706959	0.543788	0.289018	0.0010095	0.0190652	0.0316883	0.108362
342	0.143515	0.6534	0.0292893	2.75794e-09	1.28511e-05	0.0290533	0.14473	0.153684	0.610507	0.0318133	1.94478e-08	0.00637454	0.0387566	0.158864
343	0.0704698	0.26164	0.194378	1.35205e-09	0.0174599	0.0269233	0.429129	0.0766458	0.258276	0.165692	0.00637526	0.0127494	0.0253259	0.454936
344	0.204528	0.607177	0.112248	0.00626901	0.0116438	0.00581817	0.0523167	0.170858	0.536382	0.127243	2.39404e-10	0.0509271	0.0126885	0.101901
345	0.080198	0.540312	0.0347551	0.00593723	0.00580602	0.0174542	0.315538	0.0887796	0.483636	0.052186	0.00629578	0.0122992	0.0446298	0.312174
346	0.13329	0.493438	0.204079	0.0226894	0.0121358	0.0174147	0.116953	0.115497	0.534047	0.178099	0.0254796	0.0191086	0.0318559	0.095912
347	0.281539	0.384427	0.0582381	2.36312e-07	0.00581395	0.0234784	0.246503	0.33605	0.331946	0.0506041	1.43167e-05	0.00641901	0.0381235	0.236843
348	0.0405814	0.293856	0.212387	0.0116279	0.0116321	0.0343141	0.395602	0.0318492	0.37585	0.157777	0.00636943	9.9333e-09	0.0317121	0.396443
349	0.20445	0.587727	0.0174492	0.0116279	0.00444696	0.0173826	0.156916	0.200375	0.599787	0.0318117	0.00124677	0.0127385	0.00639448	0.147647
350	0.163717	0.639147	0.116115	0.00543373	0.0116284	0.00581034	0.0581492	0.137724	0.669679	0.0955455	0.0066968	0.0254778	0.00767471	0.0572025
351	0.22033	0.52167	0.0183953	3.84554e-18	0.00580994	0.0175096	0.216286	0.154484	0.496784	0.0189274	1.89365e-06	0.00636943	0.0334869	0.289946
352	0.297582	0.446061	0.110231	0.0111742	0.0116278	0.0127814	0.110543	0.179524	0.474508	0.100946	0.0796963	0.00644548	0.0505987	0.108281
353	0.063933	0.570603	0.30719	0.00581395	0.017438	1.20097e-05	0.0350099	0.0444537	0.643669	0.251662	0.0063697	0.00636944	0.0164239	0.031053
354	0.174817	0.493366	0.254549	0.00529608	0.0174259	0.0116306	0.0429153	0.109783	0.533457	0.210678	0.025471	0.0378164	0.0254764	0.0573177
355	0.111391	0.427398	0.148535	0.00581396	0.00517226	0.0325237	0.269166	0.0887863	0.442853	0.109896	1.12191e-05	0.00636876	0.0427748	0.30931
356	0.203683	0.505261	0.163319	0.023078	0.00582888	0.040437	0.0583933	0.222055	0.465801	0.209894	0.0194074	2.33211e-05	0.0191231	0.0636956
357	0.0642196	0.470203	0.0703956	0.0233383	0.197564	0.0288345	0.145445	0.0631846	0.459221	0.101983	0.019122	0.184706	0.0254814	0.146302
358	4.91179e-08	0.255626	0.186124	0.0174419	0.0741993	0.0310157	0.435593	0.000556436	0.273324	0.127391	0.0257918	0.0634381	0.00674909	0.50275
359	0.0232895	0.419659	0.128659	0.0165993	0.0407356	0.0168978	0.354161	0.0115957	0.414768	0.0294629	9.94096e-06	0.0381425	0.0254254	0.480595
360	0.00583019	0.322602	0.471243	0.182893	4.01366e-06	2.50536e-09	0.0174275	0.0254884	0.369447	0.317858	0.268105	2.46095e-10	1.36223e-09	0.0191015
361	0.0321477	0.441898	0.31547	0.157028	0.00581614	0.00590764	0.0417327	0.0919103	0.445438	0.189156	0.248011	7.0094e-11	4.88603e-10	0.0254845
362	0.121506	0.413293	0.331391	0.11622	0.00596277	0.00581346	0.00581351	0.186194	0.43051	0.267258	0.10333	1.94049e-08	1.24126e-10	0.0127079
363	0.295429	0.271895	0.282888	0.097494	0.0232205	1.98064e-08	0.0290736	0.225819	0.367555	0.192519	0.169457	0.00636943	0.0128012	0.0254791
364	0.052338	0.116243	0.0290624	0.005814	0.0116298	0.0755775	0.709335	0.034004	0.080846	0.0318496	0.0255024	0.0126513	0.0879707	0.727176
365	0.0116284	0.371797	0.540418	0.0498654	0.011628	4.57224e-08	0.0146633	0.0318715	0.478278	0.440482	0.0429928	2.23791e-08	1.28223e-07	0.00637515
366	0.00581407	0.558326	0.337002	0.0625483	0.0232424	3.35612e-08	0.0130675	0.0252038	0.58615	0.280421	0.0636331	4.50427e-08	0.00637553	0.0382166
367	0.192487	0.279953	0.0465532	0.0438128	0.0406977	0.0637885	0.332708	0.174644	0.231925	0.0380317	0.0288476	0.0508861	0.0990905	0.376575
368	1.90355e-06	0.499973	0.389472	0.040695	0.0175264	0.00581588	0.0465155	0.012739	0.444641	0.366945	0.0382407	0.0253724	0.0479229	0.0641387
369	0.10926	0.326806	0.232395	0.00584309	0.0582294	0.0872366	0.18023	0.133081	0.385194	0.114922	0.0572788	0.0763558	0.057558	0.175609
370	0.00581392	0.374462	0.572925	0.0293572	0.00581408	4.22564e-13	0.0116279	0.0191111	0.444633	0.473124	0.0442558	0.006129	0.00637793	0.00636941
371	1.0494e-07	0.368511	0.572253	0.0333843	0.0117248	0.00249701	0.0116301	0.00636717	0.419354	0.472698	0.0374827	0.00636944	0.0190645	0.038664
372	0.0179193	0.623655	0.212314	1.44169e-11	0.0174423	0.0141516	0.114518	0.0254772	0.606481	0.196298	0.00637622	1.21267e-07	0.0206723	0.144696
373	0.111252	0.346861	0.0755557	0.0350519	0.0175199	0.0696966	0.344063	0.0575555	0.3534	0.101807	0.00637008	1.9162e-06	0.102971	0.377895
374	0.110551	0.0469594	0.627404	0.052476	0.0232663	0.0522983	0.0870449	0.089118	0.0337117	0.640947	0.0830047	0.044642	0.0193229	0.0892536
375	0.0588402	0.0465117	0.63937	0.0688122	0.0174449	0.0589126	0.110108	0.0724661	0.0249224	0.694326	0.0676498	0.0445859	0.006995	0.0890553
376	0.0203593	0.029071	0.608206	0.0359616	0.0124282	0.0952177	0.198756	0.0187685	0.0404224	0.706454	0.0321068	0.0254973	0.0420256	0.134726
377	0.0870675	0.0283766	0.791512	0.0348835	0.0117665	0.00569617	0.0406977	0.0891719	0.0204284	0.801222	0.0382056	0.019127	0.0127367	0.0191084
378	0.023297	0.0356903	0.870445	0.0062072	0.0346681	0.0064387	0.0232536	0.0382136	0.0638098	0.827862	0.0191083	0.0318981	0.00636944	0.0127391
379	0.0174339	0.0364248	0.841401	0.00582698	0.0175273	0.0290226	0.0523632	0.0191394	0.0775082	0.807089	0.0174944	0.025556	0.0149977	0.0382154
380	0.0174421	0.0630102	0.707852	0.00581535	0.00663393	0.0407325	0.158514	0.0316771	0.0817949	0.722095	0.00648375	0.000502774	0.0572843	0.100162
381	0.0174419	0.0377574	0.904518	0.0286547	0.0116279	7.34234e-11	2.28707e-27	0.0573231	0.0830526	0.782882	0.0325155	0.0317567	0.01247	1.75535e-08
382	0.00581395	0.0407443	0.924391	0.0122639	0.0116091	8.74604e-14	0.00517798	0.0191103	0.0914889	0.844799	0.0126764	0.0318478	7.738e-05	3.73385e-09
383	0.00581395	0.0502553	0.914674	0.0115973	0.0118452	3.19599e-14	0.00581396	0.0127389	0.118839	0.817466	0.0127383	0.025479	0.0063696	0.00636941
384	0.0116243	0.0711965	0.881963	8.14381e-13	0.0115927	0.00581395	0.0178094	0.0127302	0.125037	0.817389	0.0127352	0.00660316	0.0127668	0.0127393
385	0.0454095	0.123003	0.759288	0.0490455	0.0232544	3.34179e-14	1.38235e-12	0.0858974	0.188387	0.644272	0.0623399	0.0191037	4.33156e-13	4.45375e-11
386	0.0348861	0.216696	0.662954	1.69212e-13	0.00539055	1.36167e-09	0.0800737	0.0127379	0.249286	0.616261	0.0134108	0.00637002	0.0385937	0.0633397
387	9.92056e-16	0.10224	0.874554	0.0057494	0.0174575	1.0074e-14	1.33808e-12	0.0318242	0.152169	0.777726	0.0191062	0.0191745	1.09094e-09	6.35441e-08
388	0.0115985	0.15834	0.801124	0.005679	0.0174429	9.76105e-13	0.00581554	0.0318389	0.209627	0.73303	0.00636943	0.0191345	3.89224e-09	2.49411e-07
389	0.0177808	0.227998	0.719739	8.84362e-13	0.0116173	1.08762e-05	0.0228535	0.0190981	0.32965	0.613028	1.02133e-05	0.0254745	0.00636954	0.00636942
390	0.0281458	0.41651	0.520474	0.0174421	0.0174275	2.85187e-12	8.34974e-26	0.0955938	0.47381	0.398578	0.0192863	0.0127311	5.33629e-07	3.79304e-26
391	0.0410488	0.372749	0.568746	3.14251e-06	0.00582866	0.00581078	0.00581374	0.0319914	0.491768	0.419034	0.00636811	0.0127587	0.0126799	0.0253993
392	0.0406493	0.441934	0.494161	0.0116276	0.00581401	8.94779e-14	0.00581395	0.0456141	0.54929	0.385934	0.0127352	0.00642614	1.26461e-08	2.97479e-07
393	0.0116413	0.00555641	0.523107	0.0120311	0.389931	0.0344847	0.0232487	5.03204e-10	6.45628e-05	0.569676	4.61912e-11	0.41001	0.0135707	0.00667856
394	0.00581395	0.0116383	0.700351	0.0302085	0.234474	0.0117003	0.00581395	1.46187e-11	0.0191082	0.576051	0.0127396	0.360255	0.00636955	0.0254773
395	0.0349261	0.104661	0.585151	0.0116881	0.222868	0.0232616	0.017444	0.0127677	0.0637623	0.604823	0.00637296	0.254785	0.0191083	0.0383811
396	0.000266102	0.00581396	0.705362	0.0320852	0.215803	0.0290692	0.011601	3.95796e-10	0.0127452	0.658297	0.00636943	0.30344	0.0127409	0.00640774
397	0.00581823	0.00623862	0.540092	0.058103	0.287727	0.0373581	0.0646631	0.0126859	0.0254775	0.544636	0.0127389	0.316326	0.0197279	0.0684081
398	8.40746e-14	0.0174214	0.87233	0.0174421	0.0869922	0.00538166	0.000432282	5.00752e-07	0.0127444	0.833816	0.00617089	0.121805	0.00637363	0.0190898
399	0.00581735	0.00807245	0.447178	0.0433276	0.203825	0.133987	0.157792	1.18659e-09	0.0192676	0.481931	0.0127385	0.261175	0.058804	0.166084
400	0.0116575	0.169337	0.697315	0.00581129	0.110065	0.00581395	1.91417e-09	0.0127416	0.172538	0.705692	0.0127634	0.0771628	0.0127389	0.00636362
401	9.23179e-12	4.24441e-07	0.857199	0.0173616	0.0875975	0.0260775	0.0117638	0.00636837	0.00357458	0.856553	0.00223627	0.0941603	0.0281567	0.00895066
402	0.00581394	0.00929712	0.884532	0.00581388	0.0538479	0.0174413	0.0232539	0.00636943	0.056476	0.860147	4.71343e-05	0.0501875	0.0203936	0.00637934
403	0.0116337	0.0116279	0.5531	0.0297757	0.156351	0.121322	0.116189	0.0127389	0.005629	0.597968	0.0316935	0.186093	0.044839	0.121039
404	6.40728e-08	0.0835584	0.846718	0.00581395	0.0464547	0.0116226	0.00583259	5.60915e-06	0.108945	0.852048	0.00636943	0.0255545	0.00636921	0.000708409
405	0.00581396	0.0174154	0.768669	0.0135966	0.0664629	0.0466183	0.0814237	2.68527e-10	0.0257825	0.802599	0.00641983	0.038222	0.0692703	0.0577065
406	4.99933e-06	0.0359929	0.845619	8.8112e-08	0.0539588	0.0294113	0.0350126	1.83572e-11	0.043535	0.879816	0.0160483	0.0127547	0.0129165	0.0349297
407	0.01163	0.00581378	0.4587	0.044472	0.0853458	0.230104	0.163935	0.00636999	0.000331278	0.628438	0.0254753	0.103952	0.102671	0.132763
408	0.00581369	0.0325149	0.768277	0.0174183	0.0447811	0.0711064	0.0600882	4.43269e-08	0.0317671	0.838501	0.0254777	0.0332293	0.0263678	0.0446568
409	0.0116136	0.0406072	0.76986	0.00535138	0.0486035	0.047011	0.0769535	1.04144e-09	0.0255485	0.79797	0.00654792	0.0382659	0.0510055	0.0806626
410	0.0115631	0.00580305	0.58196	0.0350748	0.0671994	0.161514	0.136885	6.85937e-11	0.0128163	0.674799	0.0254769	0.0573485	0.102134	0.127426
411	0.0232506	0.0266666	0.685052	0.0116458	0.0269186	0.0899784	0.136488	0.00636674	0.0191038	0.733718	0.0191291	0.025088	0.0768199	0.119774
412	0.0233578	0.0528127	0.447346	0.0175157	0.0406946	0.138147	0.280126	0.0331977	0.0575588	0.540861	0.0246998	0.044755	0.0583569	0.240571
413	0.0240225	0.0134311	0.600398	0.026587	0.0430214	0.148115	0.144425	0.00636944	0.00636949	0.635505	0.0191097	0.0445877	0.133243	0.154816
414	0.0304817	0.0406776	0.417211	0.02328	0.0234237	0.257264	0.207662	0.0445601	0.0512281	0.509255	0.0445857	0.0382433	0.108758	0.203369
415	0.00579895	0.0232564	0.483877	0.0347176	0.314113	0.00581319	0.132423	1.27763e-05	0.0681159	0.363669	0.024932	0.331633	0.0191089	0.192528
416	5.25072e-08	0.0292365	0.319797	0.046512	0.2914	0.0174636	0.295591	7.37103e-08	0.089357	0.263348	0.0253118	0.261483	0.0254777	0.335022
417	0.0346159	0.156182	0.407972	0.0116263	0.30214	0.0232988	0.0641638	0.0261679	0.182935	0.313466	0.0597169	0.296006	0.038121	0.0835866
418	5.26403e-10	0.0654232	0.638963	0.017442	0.122353	0.0116351	0.144183	0.0063673	0.114247	0.5506	6.21653e-13	0.149441	0.0196672	0.159678
419	0.00581395	1.16907e-06	0.533978	0.0238912	0.41952	0.00581381	0.0109825	4.93592e-10	0.0386857	0.381894	0.0322035	0.533978	0.00588358	0.00735489
420	0.0232823	0.383304	0.441202	0.0174418	0.115809	3.42631e-09	0.0189606	0.00637534	0.407111	0.367434	0.0127413	0.156235	0.00563426	0.0444696
421	2.08724e-17	0.00581731	0.867359	0.0367355	0.0900806	6.07452e-06	1.06106e-06	1.04564e-10	0.069545	0.77126	0.0167599	0.142389	2.47094e-08	4.58746e-05
422	0.00581395	0.0534552	0.750677	0.000126148	0.0679534	0.0405516	0.0814225	2.94059e-05	0.0985682	0.622339	0.0128127	0.0864451	0.0391351	0.14067
423	3.06931e-12	0.0123437	0.395324	0.0465149	0.499668	0.0115338	0.0346161	0.0127297	0.0320675	0.329033	0.0382445	0.549655	0.00636943	0.0319015
424	1.57546e-13	0.0116756	0.847014	0.0422753	0.0699694	0.0115946	0.0174716	0.00636852	0.114593	0.719553	0.0244543	0.11482	0.00112537	0.0190867
425	0.0178831	0.319541	0.536094	4.41359e-08	0.0441272	0.00581437	0.0765399	0.00517255	0.281238	0.432853	0.0127368	0.114655	0.0127437	0.140601
426	0.00581104	0.124988	0.70011	0.0116285	0.128393	0.00581395	0.0232558	0.0191135	0.247404	0.470406	0.0319165	0.216742	0.00800561	0.00641268
427	0.00581395	7.93235e-06	0.696485	0.0348781	0.220864	0.0243687	0.0175822	2.46805e-08	0.0891575	0.599766	0.0437538	0.241691	6.25781e-06	0.0256255
428	0.0232549	0.410712	0.524066	8.99094e-13	0.011956	0.00580829	0.0242031	0.000109979	0.498744	0.367144	0.0191083	0.0573306	0.0129791	0.0445837
429	0.0119567	0.10005	0.377661	0.0114534	0.0348955	0.0352717	0.428712	0.0122016	0.125529	0.336606	0.0063696	0.0666231	0.0619501	0.39072
430	3.86488e-10	0.0293901	0.860362	0.0289545	0.0754792	3.77767e-10	0.00581418	3.5222e-07	0.123325	0.702641	0.027741	0.133569	0.00637086	0.00635325
431	0.00582956	0.156984	0.556175	0.00581395	0.0639723	0.0174421	0.193782	0.00636943	0.123804	0.56016	0.00635933	0.0451567	0.0383275	0.219823
432	0.00581431	0.187526	0.26566	0.011531	0.0117371	0.0120807	0.505651	0.0127389	0.127567	0.305762	0.00636943	0.0127528	0.0313485	0.503462
433	3.14662e-08	0.0174036	0.868023	0.0348789	0.0348639	0.00596518	0.0388649	0.00636943	0.120126	0.766534	0.0189063	0.0441702	0.00563051	0.0382633
434	2.94872e-09	0.0340211	0.81263	0.0401805	0.0604763	0.00590525	0.0467874	1.22968e-19	0.114662	0.758468	0.00640403	0.0446056	1.28652e-06	0.0758584
435	0.0117762	0.220945	0.551937	0.00581407	0.0232836	0.0174341	0.16881	0.0127393	0.173588	0.558373	0.00636809	0.0191211	0.0284993	0.201312
436	0.0116324	0.184457	0.74482	0.0115899	0.0292055	8.54829e-06	0.0182866	1.24915e-07	0.369688	0.522108	0.0190601	0.0572303	0.0127479	0.0191654
437	0.000413427	0.185633	0.562668	0.0290877	0.0359781	0.0173571	0.168863	5.21745e-11	0.316561	0.333262	0.019117	0.0449467	0.00013009	0.285984
438	0.00586733	0.0351143	0.911547	0.0125744	0.0233212	0.00581456	0.0057608	0.00636948	0.154743	0.750093	0.025431	0.0454756	9.58391e-07	0.0178864
439	0.00582258	0.215329	0.24998	0.0115179	0.00582228	0.0465635	0.464965	0.0124306	0.267383	0.16541	0.0250478	0.00637569	0.0254381	0.497915
440	0.0231658	0.267926	0.519851	0.0231752	0.0175909	0.0116504	0.13664	0.0127383	0.369731	0.463122	0.00636944	0.00636947	0.0127445	0.128926
441	5.15348e-13	0.0465041	0.883652	0.0172919	0.0178507	4.01183e-06	0.034697	5.0376e-13	0.108408	0.81416	4.21863e-06	0.0255817	0.0061852	0.0456604
442	0.00581395	0.251777	0.508268	0.0232661	0.0238624	0.0116226	0.175389	7.7519e-08	0.306367	0.374867	0.025475	0.0127389	0.00636607	0.274186
443	0.00581395	0.0651336	0.87672	0.00581247	0.0348862	0.00581346	0.00581987	9.83745e-06	0.139963	0.770203	0.00636159	0.0318509	0.0190055	0.0326063
444	3.21007e-11	0.0408013	0.919953	0.0116585	0.0209832	0.00581394	0.000790086	6.43534e-11	0.102252	0.841483	0.00595733	0.0195384	0.0190528	0.0117159
445	0.0289759	0.228233	0.406348	0.0174573	0.0116362	0.00591855	0.301432	0.0318508	0.240821	0.370114	0.0127388	0.0126087	0.0426531	0.289213
446	3.27873e-06	0.233416	0.615878	0.0233238	0.0169589	0.0116278	0.0987918	0.00636956	0.383091	0.445597	0.0127389	0.00637008	0.0191078	0.126725
447	0.000218955	0.0811594	0.875054	0.0114089	0.0160881	0.00900518	0.00706525	4.27861e-07	0.147392	0.783755	0.00636943	0.0191663	0.0127344	0.0305831
448	2.98333e-15	0.0433077	0.903764	0.0174418	0.0234341	0.0115163	0.000535858	1.07036e-13	0.133906	0.763627	0.0070425	0.0382208	0.0252766	0.0319278
449	1.40422e-09	0.174251	0.624584	0.034859	0.0349218	1.71244e-07	0.131384	0.0190377	0.330544	0.441174	0.0318001	0.00636915	0.0377845	0.133291
450	0.0523253	0.418704	0.471199	0.00581396	0.0112517	0.0116279	0.0290775	0.00879171	0.504952	0.4052	0.00636963	0.0109375	0.0381833	0.0255664
451	0.0114316	0.326824	0.636285	0.000204153	0.00311648	0.00581394	0.016325	0.0196235	0.476919	0.437968	0.00682473	2.9572e-05	0.0064359	0.0521998
452	0.0463646	0.247618	0.629805	0.0297256	7.79858e-07	1.22352e-05	0.0464736	0.058805	0.367722	0.435773	0.0170366	0.0063697	0.0306617	0.0836325
453	0.00582777	0.407755	0.516444	1.29046e-11	0.011973	0.0116409	0.0463591	0.0127365	0.395168	0.489923	0.0188484	0.025521	0.0249444	0.0328585
454	0.00581028	0.0420477	0.91752	0.00580807	0.0128131	0.0159981	3.1948e-06	0.00636926	0.161117	0.774258	0.0127387	0.0191086	0.0127412	0.0136674
455	3.78468e-12	0.139447	0.802272	0.0291137	0.0233543	4.17722e-10	0.00581395	0.00637144	0.24389	0.647424	0.0380722	0.0318476	0.00636946	0.0260253
456	0.0763563	0.302896	0.434616	0.0116866	0.0349985	0.0307749	0.108672	0.0955011	0.285319	0.40947	0.0127391	0.0252429	0.0573633	0.114364
457	0.0291854	0.252903	0.654171	0.0116203	0.0173686	0.0231382	0.0116135	0.0254752	0.33972	0.571004	0.00636944	0.0192219	0.0127389	0.0254707
458	0.0290465	0.302461	0.627824	0.0116551	0.0058257	0.00581353	0.0173746	0.0195237	0.395281	0.515167	0.0247457	0.0127619	0.0182509	0.0142702
459	0.0401692	0.209314	0.697614	0.0117064	0.0116269	0.00581685	0.0237521	0.0639145	0.31952	0.547157	0.0254777	0.0191123	0.000204856	0.0246138
460	0.00581467	0.167921	0.720075	0.0174423	0.00586432	0.0116293	0.0712538	0.0127406	0.243169	0.567384	1.15679e-06	0.0191091	0.0709933	0.0866025
461	4.02427e-07	0.0755747	0.881493	0.00581377	0.0127319	0.00688421	0.0175025	0.0127405	0.160771	0.743981	0.012739	0.0192098	0.0126604	0.0378985
462	0.0581236	0.284961	0.593132	0.00581395	0.0230934	0.0117503	0.0231261	0.0700707	0.410149	0.438261	0.0249134	0.0311265	0.0127386	0.0127408
463	0.0347004	0.116802	0.392932	0.0423196	0.0406173	0.0816079	0.291021	0.0192565	0.108411	0.343125	0.012774	0.0252242	0.164164	0.327045
464	0.0522641	0.258329	0.503398	0.00581451	0.0348731	0.0403725	0.104949	0.0843604	0.350599	0.401013	1.26207e-06	0.00636943	0.0512694	0.106387
465	0.00581398	0.0235897	0.554829	0.36884	0.0236707	0.0115317	0.0117246	0.00642743	0.0583356	0.456972	0.452454	0.0258115	1.80574e-09	1.23738e-14
466	5.51204e-13	0.017436	0.538948	0.420355	0.0174438	0.00581396	3.32351e-06	5.65361e-10	0.0382716	0.466363	0.475611	0.0197543	3.27909e-08	4.45671e-09
467	0.00580406	0.0765491	0.776426	0.107487	0.016292	0.00580949	0.0116324	0.0191017	0.0802085	0.697311	0.165165	0.0318445	0.00636946	3.79422e-18
468	4.85901e-07	0.0182196	0.610587	0.35879	0.00589505	0.00650785	1.71404e-13	0.00637753	0.0510441	0.541181	0.377292	0.0190066	0.00509905	3.64835e-08
469	0.00581415	0.033726	0.874207	0.0688514	0.00587778	0.00581395	0.00570946	0.012935	0.0863124	0.833428	0.0546026	0.0127214	5.05908e-10	8.51784e-17
470	0.00581485	0.157369	0.771996	0.0529584	0.0058147	5.83465e-13	0.0060469	0.0130127	0.183181	0.709528	0.0814509	8.68684e-05	0.00636943	0.00637126
471	0.0116311	0.0642614	0.491381	0.431977	1.09658e-07	0.000749095	4.39366e-16	0.018861	0.0649727	0.412968	0.471432	0.00630375	0.00635612	0.0191064
472	0.00581391	0.0327811	0.909071	0.0407077	0.0116263	1.04892e-11	3.57709e-17	0.012735	0.103222	0.834335	0.0316922	0.0180157	3.36739e-14	1.33665e-28
473	0.0348411	0.129085	0.377714	0.446708	0.00581399	0.00583721	2.01986e-08	0.0134142	0.144474	0.304086	0.506461	0.0127391	0.00616336	0.0126622
474	0.00581395	0.0331328	0.903675	0.0502748	0.00710302	2.15097e-13	2.29626e-21	0.0063481	0.0763026	0.84734	0.0635053	0.00650404	1.27232e-11	3.41139e-15
475	0.00594038	0.140252	0.789277	0.0406032	0.0116328	5.12105e-08	0.0122942	0.0190086	0.205046	0.727992	0.033105	0.00210972	0.00636943	0.00636954
476	2.88301e-16	0.0232546	0.941611	0.0290803	0.00605416	1.12958e-12	2.11933e-29	0.0127388	0.0882534	0.85401	0.0142992	0.0248219	0.0058766	1.37011e-19
477	6.51101e-06	0.092948	0.715463	0.185666	0.0058712	4.60592e-05	3.05473e-22	0.0127567	0.186682	0.581808	0.218753	2.29634e-09	4.21257e-07	4.16267e-10
478	2.38649e-15	0.03491	0.92862	0.0248421	0.0116278	2.10832e-09	4.06516e-29	0.0127503	0.0901904	0.86402	0.0202597	0.0127794	3.14826e-13	3.25499e-17
479	1.39851e-21	0.0347625	0.930254	0.0291678	0.00581574	6.06416e-13	1.365e-29	0.0127557	0.086219	0.850013	0.0317506	0.0192618	9.9846e-12	1.74794e-29
480	0.0109647	0.113846	0.817027	0.0407201	0.0174422	1.2763e-16	1.85013e-11	0.0254782	0.16925	0.759368	0.045859	4.50312e-05	1.23342e-14	1.25883e-10
481	2.59155e-24	0.0466779	0.890101	0.039963	0.0116338	4.54393e-11	0.0116245	0.0127397	0.0962224	0.852174	0.0261698	0.0126939	1.16919e-11	6.57904e-14
482	2.58686e-08	0.068474	0.882421	0.0476986	0.00140642	9.20545e-14	1.51218e-09	0.0127451	0.146289	0.770706	0.0566483	0.0136111	1.52325e-08	4.21585e-19
483	0.00582064	0.16953	0.776702	0.0246384	0.0174949	0.00581149	2.4737e-06	0.0256524	0.293685	0.648275	0.0321997	2.17636e-07	3.40511e-05	0.000153321
484	1.98244e-06	0.0981353	0.838081	0.0463296	0.0174524	2.45362e-07	1.96472e-23	0.0191083	0.151307	0.776698	0.0462821	0.000235005	2.72783e-13	0.00636943
485	0.00581408	0.117571	0.523441	0.0175042	0.0749923	0.0406377	0.220039	0.0242406	0.229999	0.389086	0.0318056	0.0442095	0.0919439	0.188715
486	1.92084e-08	0.204211	0.697646	0.0123862	0.0336038	0.0114421	0.0407111	0.0122467	0.330443	0.574415	0.031861	0.00652262	0.0189839	0.0255277
487	0.0116279	0.0466412	0.889427	0.0402631	0.0120412	1.31498e-13	3.19048e-11	0.0252825	0.107469	0.796973	0.0384627	0.0318128	9.87439e-10	1.98709e-14
488	0.0203328	0.194051	0.70158	0.0723568	0.00581565	1.86329e-13	0.00586348	0.0382951	0.276762	0.557854	0.114334	0.00638525	1.65445e-07	0.00636942
489	0.0750305	0.271506	0.414743	0.0115631	0.0236841	0.0408203	0.162653	0.0530921	0.379149	0.358298	0.0397542	0.0254869	0.0613973	0.0828229
490	0.0174273	0.0643013	0.853236	0.0359656	0.0174418	0.00581395	0.00581395	0.025243	0.154154	0.76648	0.0539979	0.000125213	4.64509e-12	7.16601e-12
491	0.0868344	0.22417	0.561619	0.0524912	0.0233935	0.0116277	0.0398645	0.0655152	0.367716	0.394884	0.0767435	0.0254803	0.0149508	0.0547105
492	0.0348834	0.077208	0.784825	0.0809079	0.0173964	3.00875e-11	0.00477875	0.0572585	0.147797	0.711776	0.0687174	0.014451	5.03023e-09	4.50641e-07
493	0.0465177	0.0819713	0.703372	0.127721	0.0116306	4.5541e-07	0.0287876	0.090687	0.169818	0.611892	0.107858	0.000592443	0.019104	4.76386e-05
494	0.104599	0.204418	0.598916	0.0804345	0.00581858	6.87901e-13	0.00581389	0.0982854	0.344762	0.453403	0.0968894	7.76388e-05	0.000212587	0.00637017
495	0.0927655	0.124874	0.584987	0.134129	0.0117729	0.0057993	0.045673	0.115056	0.237384	0.424999	0.14004	0.0191078	0.0188438	0.0445693
496	0.185605	0.187301	0.43498	0.133301	0.0116279	0.0122957	0.0348896	0.205083	0.21404	0.39056	0.139345	0.00636943	0.0191251	0.0254774
497	0.0174424	0.0118244	0.25634	0.516834	0.156937	0.00900698	0.0316147	0.0522524	0.0254778	0.226891	0.413438	0.262657	0.00654859	0.012735
498	0.0058242	0.00581642	0.39731	0.161341	0.415738	0.00581879	0.00815188	0.0127475	0.0183784	0.331953	0.165336	0.414172	0.0382672	0.0191457
499	5.80307e-10	0.0174204	0.320026	0.454293	0.179173	0.00582834	0.0232592	0.0063711	0.0127749	0.304875	0.357097	0.260642	0.0132846	0.0449552
500	0.0582288	0.0058139	0.0296281	0.737609	0.127774	0.0293451	0.0116014	0.0698467	1.55891e-05	0.0764644	0.655167	0.185293	0.0066133	0.00660037
501	0.0581259	0.00581395	2.38612e-08	0.907014	7.01165e-07	0.0174415	0.0116039	0.096349	4.85074e-06	0.0190834	0.852697	0.0142848	0.017558	2.32398e-05
502	0.0177419	7.05341e-10	0.118919	0.763778	0.088682	0.00591646	0.00496333	0.0573165	0.0254741	0.0882263	0.675066	0.147548	0.00636994	2.34278e-12
503	0.0358598	1.41922e-07	0.0116145	0.917389	0.0232558	0.0116276	0.000252962	0.0252064	8.85847e-08	0.0191074	0.905282	0.0318472	0.00637651	0.0121807
504	0.206496	0.00581395	0.00581611	0.710719	0.0116592	0.0305162	0.0289794	0.216479	0.0127389	0.0257086	0.674903	0.0199027	0.0311591	0.0191082
505	0.0290698	4.71915e-16	9.40204e-06	0.938934	0.00581395	0.0207536	0.00541933	0.0282095	0.00617149	0.0191083	0.922841	0.00637852	0.0109218	0.00636944
506	0.0407545	2.12914e-09	0.0111022	0.902326	0.0232566	0.0138338	0.00872669	0.0375421	3.67767e-11	7.25309e-05	0.905556	0.0382168	0.00587166	0.0127408
507	0.00581407	3.72441e-17	1.12136e-07	0.953125	5.47134e-10	0.0407172	0.000343813	0.0127472	4.59029e-16	1.53056e-07	0.972386	1.54132e-12	0.0120644	0.00280262
508	0.0116283	1.3264e-05	0.00581639	0.943134	0.00581398	0.0277692	0.00582445	0.0191729	1.22048e-14	1.24988e-08	0.945139	0.00636959	0.00623729	0.0230811
509	0.00581386	0.0116279	0.161501	0.526535	0.230597	0.034885	0.0290404	0.00638696	0.00636475	0.165645	0.547803	0.197365	0.0321021	0.0443332
510	0.0259698	5.96258e-14	0.00581399	0.949993	3.68382e-08	0.0182233	8.82953e-08	0.0198783	1.70147e-10	0.0191099	0.952745	5.27847e-06	0.000808907	0.0074529
511	0.0174416	8.89539e-08	6.57855e-05	0.93595	0.00581303	0.0290571	0.0116721	0.00637958	0.00636892	0.00637472	0.9603	0.000334761	0.013869	0.00637356
512	0.021753	4.99796e-13	0.0116314	0.913069	0.0113895	0.0366948	0.00546212	0.0322962	6.37584e-06	0.0254006	0.909203	0.019231	0.00749367	0.00636943
513	0.00581394	2.07722e-17	2.29336e-10	0.937455	1.79824e-06	0.0566239	0.000105017	0.00012685	4.39615e-12	1.28737e-08	0.996514	4.75885e-10	0.00332526	3.39578e-05
514	0.00581579	2.80814e-17	0.00578516	0.952076	2.82528e-11	0.0305107	0.00581269	0.00636938	2.8777e-11	0.0127389	0.945364	0.0127389	0.00208911	0.0207
515	0.0753954	0.00581228	5.74234e-06	0.872254	0.0116356	0.0348972	8.86712e-09	0.0732224	0.000106098	0.00649556	0.882163	0.00636943	0.0316416	1.63219e-06
516	0.0174418	8.80737e-14	0.00581395	0.929882	8.12869e-07	0.0410438	0.00581731	0.0127389	5.90515e-08	0.0249233	0.904093	0.0127418	0.0254777	0.0200246
517	0.0116259	1.70067e-08	0.00581395	0.947287	0.00581395	0.0294293	3.0419e-05	6.769e-08	5.18826e-12	0.00637513	0.982271	1.02145e-10	0.0113251	2.85607e-05
518	0.00680217	0.0117037	0.157288	0.559771	0.171732	0.0578232	0.034879	0.0126243	0.012608	0.11429	0.617711	0.165355	0.0450111	0.0324002
519	0.0299238	0.0174805	0.00577775	0.88854	0.0232606	0.0349921	2.47554e-05	0.0508701	0.0127007	0.0127123	0.878111	0.0264962	0.0127398	0.0063696
520	0.289959	0.00581407	0.0057176	0.586663	0.00583446	0.0869839	0.0190273	0.376202	2.01711e-10	0.0126532	0.534621	0.0191083	0.0446643	0.0127509
521	0.017506	4.12841e-07	0.0290698	0.907341	0.0119817	0.0280921	0.0060086	0.0255407	0.00636872	0.00675919	0.940864	0.0127389	0.00131912	0.00640937
522	0.00479698	5.52503e-16	0.0232038	0.948222	1.43489e-10	0.0230978	0.000679785	1.1305e-06	2.9815e-08	0.00370953	0.982604	2.71587e-06	0.0127273	0.000955293
523	0.00152206	1.8761e-17	4.49907e-15	0.971494	2.06371e-10	0.0237207	0.00326378	2.15735e-05	8.78671e-13	0.00636864	0.987195	8.28421e-10	1.59791e-07	0.00641454
524	0.0298429	0.0116298	0.0174157	0.889612	0.0278848	0.0116722	0.0119426	0.0127486	0.019041	0.0509458	0.853574	0.00636485	0.0195198	0.0378061
525	0.0689862	5.26537e-15	0.0116821	0.832107	0.0174435	0.0638215	0.00596007	0.0826965	7.4753e-15	0.0318434	0.789113	0.0318509	0.0510121	0.0134838
526	0.0407268	0.0348707	0.0348896	0.813687	0.0402593	0.0234985	0.0120682	0.0191307	0.0190801	0.0382198	0.827853	0.0765889	0.00637228	0.0127548
527	0.00596731	7.67698e-11	0.0116298	0.946725	6.31536e-08	0.023526	0.0121521	1.51819e-06	0.0126424	0.0127375	0.967918	0.000101494	3.98182e-09	0.00659944
528	0.0127849	0.0220029	0.0058387	0.877757	0.0350046	0.0232592	0.0233527	0.00638454	0.00636943	0.0321478	0.891398	0.012743	0.0254776	0.0254794
529	0.0116879	0.00581396	0.0174444	0.906739	0.0176132	0.0291049	0.0115967	0.0446369	0.00636943	0.0188978	0.881119	0.0254783	0.0234984	1.30158e-09
530	0.0123041	6.00186e-05	0.0426399	0.874919	0.0175047	0.0425525	0.0100201	1.25142e-07	0.00636943	0.025491	0.936324	0.0191376	0.0126782	1.04811e-07
531	0.00581422	0.0116277	0.0373125	0.921623	0.00581396	0.0174423	0.000366729	0.00523069	2.40154e-09	0.025478	0.943979	0.00636959	0.0189424	9.01906e-07
532	0.259005	0.0116426	0.0116119	0.517222	0.0116374	0.166956	0.0219251	0.24113	6.52389e-08	0.0127503	0.501537	0.0382166	0.14272	0.0636452
533	0.0234231	3.85069e-06	9.49298e-07	0.949558	3.07793e-10	0.0211365	0.00587735	0.0387016	1.3362e-14	0.00942946	0.951857	2.58682e-08	1.19398e-05	1.65841e-09
534	0.0054196	1.70947e-07	0.00581395	0.96525	1.17783e-09	0.0234438	7.29789e-05	1.0489e-06	1.56914e-12	0.00636943	0.98091	8.85974e-10	8.90837e-09	0.0127191
535	0.0234173	0.023255	0.0406919	0.819525	0.0581668	0.0233151	0.0116291	0.0269111	0.0103416	0.0317936	0.809258	0.0897606	0.0254777	0.00645715
536	2.92251e-06	0.00581395	0.00581395	0.953403	0.0116443	0.017442	0.00587955	0.00637806	0.00636938	0.0127812	0.955242	0.00632783	0.00636943	0.00653185
537	0.0894889	1.88564e-06	0.0232705	0.760041	0.0116299	0.0981327	0.0174353	0.152679	0.00581291	0.0322557	0.71391	0.0127917	0.0510877	0.0314635
538	0.0116553	2.28753e-07	0.0232578	0.935769	0.00581412	0.02309	0.000413655	3.11649e-07	0.00634846	0.0127394	0.968312	7.28768e-08	0.0125986	1.66879e-06
539	0.0232556	2.69757e-06	0.0116285	0.866102	0.0174474	0.0641406	0.0174237	0.0191086	5.1953e-12	0.0126973	0.883026	0.0254777	0.0342083	0.0254823
540	0.0116282	0.00591222	0.156843	0.782964	0.0310334	0.00580575	0.00581396	0.00636943	0.0135487	0.0906852	0.853505	0.0231613	0.0063613	0.00636935
541	0.0116279	0.0232486	0.00582256	0.918598	0.0116328	0.011629	0.0174408	0.0132279	1.2528e-05	0.0382036	0.904052	0.012742	0.0254777	0.00628379
542	0.00570169	8.94858e-17	0.0116279	0.953659	4.63965e-07	0.0231809	0.00582993	0.00636966	1.90672e-11	0.00636943	0.980908	5.56664e-06	8.03169e-09	0.00634749
543	0.0116367	0.00581395	0.00581366	0.930069	0.0116369	0.0232692	0.0117605	0.0382164	0.00636943	0.0173004	0.919	0.00636943	0.0127414	2.47633e-06
544	0.00581791	0.00669059	0.0116279	0.941004	9.59273e-07	0.0174002	0.0174583	0.0191071	6.05491e-11	0.0127409	0.94254	0.0127369	0.00649156	0.00638393
545	0.0116721	6.6252e-09	0.0174419	0.88984	0.00584527	0.0521938	0.0230074	0.011085	0.000113351	0.0104769	0.937861	2.51202e-06	0.025529	0.0149328
546	0.0174134	0.00581395	0.0755819	0.859661	0.0129038	0.0286125	1.40016e-05	0.0122905	0.00636942	0.0386492	0.918373	0.0127389	0.011442	0.000137495
547	0.238561	0.0118987	0.104646	0.356678	0.0394475	0.128122	0.120646	0.266848	0.00637076	0.140153	0.369079	0.0638818	0.0824911	0.0711749
548	0.00582044	4.44835e-09	0.00581462	0.959264	0.00581397	0.0232522	3.46919e-05	2.82017e-09	0.00636943	0.00636944	0.97822	2.893e-13	0.00267151	0.00636943
549	0.0411359	6.50724e-09	7.30033e-09	0.929777	3.13676e-10	0.0232735	0.00581404	0.0498213	4.42566e-10	0.000102121	0.943301	1.77708e-06	0.00677358	2.29919e-10
550	0.111517	0.00581395	5.11189e-08	0.836156	2.5648e-08	0.034885	0.011628	0.0791042	8.5829e-14	4.84291e-08	0.895422	0.0127389	0.00636463	0.00637
551	0.00587606	0.00566846	0.000109401	0.964379	0.00581488	0.0176048	0.000547337	0.0127637	7.63963e-13	0.00636943	0.93629	0.0191083	0.0190988	0.00636943
552	0.0176431	0.00581395	0.00581398	0.94013	0.00734191	0.0231927	6.44369e-05	5.45759e-05	2.4432e-09	0.00636943	0.980822	4.21547e-08	1.54977e-05	0.0127386
553	0.000756547	0.0116245	0.00581395	0.964329	3.0557e-09	0.0174538	2.20656e-05	2.69568e-07	2.02946e-14	0.00636943	0.983586	4.4691e-11	1.35005e-06	0.010043
554	0.244224	0.0116272	0.0529321	0.609439	0.0293518	0.0236296	0.0287968	0.22985	0.00637274	0.127385	0.566322	0.0191086	0.0318495	0.0191126
555	0.0295303	0.00581378	0.0581736	0.88886	9.07956e-08	0.0176224	1.15263e-08	0.0127426	0.00636943	0.0318488	0.910468	0.01293	0.0256409	2.33726e-11
556	0.00581501	1.5124e-14	0.00581393	0.951277	0.00516613	0.0318935	3.47073e-05	0.0191834	1.28656e-12	1.90203e-11	0.976337	3.78192e-07	0.00447871	3.0061e-11
557	0.0116279	0.00593404	0.0115078	0.934431	4.27612e-07	0.0307344	0.00576416	0.0130373	3.92571e-11	0.0063795	0.967817	1.61901e-06	1.02169e-06	0.0127631
558	0.0783969	0.00581395	6.03809e-08	0.886662	5.01028e-12	0.0290743	5.25824e-05	0.0727659	5.83996e-15	3.27327e-10	0.920864	7.65697e-09	7.7777e-14	0.00636955
559	0.00581523	7.92695e-15	0.00581383	0.952859	0.00581408	0.0296974	3.8299e-08	0.0190584	3.84267e-11	1.78797e-10	0.974671	2.13553e-11	0.00588702	0.000383545
560	0.0464971	1.99893e-14	1.31341e-09	0.936026	1.56385e-13	0.0174758	1.19927e-06	0.0576343	8.25625e-19	8.49237e-12	0.929899	3.12728e-11	0.00609738	0.00636944
561	0.0285639	0.0174319	0.0937295	0.813798	0.00581543	0.0174052	0.0232567	0.00636945	0.00636951	0.0993422	0.868736	0.00016219	0.0126165	0.00640469
562	0.00581473	1.33354e-09	0.0154069	0.938071	0.00545067	0.0352561	1.02112e-06	4.01545e-05	1.3712e-13	0.00636853	0.979375	7.2163e-09	0.00775697	0.00645971
563	0.0351942	0.0174419	0.0872214	0.828675	0.00567742	0.0141699	0.0116196	0.013916	0.0127392	0.0501964	0.897408	0.00637037	0.0127305	0.00663973
564	0.273447	0.00582429	0.0232565	0.668899	0.0116897	1.76856e-07	0.0168831	0.229924	0.0191554	0.0193286	0.680865	0.0188813	0.0127389	0.019107
565	0.0232636	2.44128e-15	3.6243e-10	0.947496	1.33201e-11	0.0291882	5.22024e-05	0.0285253	4.69873e-16	1.18173e-11	0.965115	1.31058e-12	0.00635976	5.74835e-12
566	0.00581536	1.75333e-15	0.00126077	0.946337	1.38638e-12	0.0465511	3.60773e-05	0.00642572	0.00636929	1.06818e-09	0.974816	2.11917e-11	0.00601985	0.00636957
567	0.0898745	0.00581395	2.18813e-10	0.854717	0.00580297	0.0379641	0.00582753	0.100493	3.28512e-08	5.84935e-12	0.893061	1.22486e-09	0.00644604	1.37996e-10
568	0.0115606	0.0376757	0.0617421	0.8431	0.00581054	0.0400794	3.19625e-05	0.0126264	0.0344409	0.056535	0.889938	5.82036e-08	9.64785e-05	0.00636363
569	0.0418591	0.0286249	0.0422477	0.797551	0.011628	0.0525474	0.0255424	0.0447477	0.00636953	0.0127777	0.904133	3.86513e-11	0.0126732	0.0192989
570	0.343266	0.0697797	0.0116238	0.57529	1.19169e-08	2.05927e-06	3.8452e-05	0.22386	0.0508722	0.0254776	0.667466	0.0191082	0.0132162	3.01253e-08
571	0.0116287	1.27087e-15	9.13657e-12	0.959275	1.55604e-11	0.0290961	2.03496e-07	0.00638866	0.00636943	5.20407e-10	0.974594	5.0245e-09	0.00627759	0.0063699
572	0.0174524	0.190903	0.334141	0.434254	0.00581395	2.1738e-08	0.0174347	0.0382112	0.127384	0.267549	0.547713	0.00637066	2.14736e-07	0.0127722
573	0.0179682	0.00581851	0.0174438	0.923734	5.77985e-11	0.0296228	0.00541309	0.038285	0.0127389	1.43876e-08	0.931771	0.00636942	0.00446667	0.00636931
574	0.250132	0.0232503	0.0115912	0.696473	0.011709	0.00101252	0.00583223	0.247124	0.0127504	0.0127398	0.705232	0.00636948	0.00941468	0.00637015
575	0.106937	5.09021e-16	4.33996e-10	0.881351	2.14346e-10	0.011706	5.62084e-06	0.114654	3.29333e-15	1.89997e-11	0.88221	1.93521e-08	0.00313646	2.53364e-07
576	0.0535885	0.0348817	0.0348833	0.831735	0.0058141	0.0237566	0.0153412	0.070311	0.0254864	6.65606e-08	0.886494	7.28705e-10	0.00496473	0.0127441
577	0.154542	0.0116669	0.0115985	0.788931	0.00581395	0.0273912	5.71078e-05	0.174439	4.02563e-08	1.61534e-08	0.820597	6.64352e-07	0.00496282	7.49733e-13
578	0.456084	0.049481	0.00566371	0.477148	5.35864e-13	0.011623	9.16471e-11	0.369055	0.0191009	0.00668304	0.598376	0.00637364	0.000395701	1.58967e-05
579	0.369659	0.0902906	0.0174057	0.49779	4.24562e-07	0.0131168	0.0117376	0.295669	0.022245	0.00514951	0.625999	0.00635913	0.0190995	0.0254795
580	0.0181293	0.0290556	5.24644e-05	0.0291627	0.0852054	0.210044	0.628351	0.0190744	0.0254778	0.0491598	0.0254817	0.0955572	0.160425	0.624824
581	0.0277136	9.45278e-09	0.231631	0.0555197	0.0937507	0.333471	0.257913	0.0126229	4.15795e-06	0.31855	0.0319218	0.121063	0.250404	0.265434
582	0.00654441	0.0151299	0.00581488	0.0285845	0.0116184	0.448496	0.483812	0.0127375	2.67269e-07	0.0191161	0.00674312	0.0317831	0.334315	0.595305
583	0.0348784	0.0290708	0.361116	0.0331498	0.104589	0.193053	0.244143	6.26508e-07	0.0204331	0.508876	0.0255024	0.0955811	0.159056	0.190551
584	0.0232711	0.0116252	0.0988289	0.0516349	0.0583766	0.505979	0.250284	0.0127385	0.0191081	0.182843	0.0152154	0.0772677	0.381647	0.31118
585	0.0123411	0.00581396	0.0117541	0.0444498	0.0638542	0.445482	0.416304	1.6267e-08	0.0127389	0.0189576	0.0126764	0.0891881	0.331794	0.534645
586	0.0210925	0.0137934	0.244206	0.0232824	0.105692	0.365485	0.226449	0.000382004	0.0383364	0.319026	0.0254631	0.086874	0.232707	0.297212
587	0.0274767	0.0173892	6.41727e-15	0.0138979	0.0116279	0.482157	0.447451	0.0382661	0.00969693	0.00636943	6.99982e-10	0.0254777	0.436938	0.483251
588	0.00564834	2.66954e-08	7.64099e-05	0.0291041	0.00605863	0.586649	0.372464	0.0127918	9.38559e-06	0.0127375	0.0127586	0.0190195	0.512172	0.430511
589	0.00581427	0.00581395	0.0232654	0.0407433	0.0233414	0.608153	0.292869	0.0190617	0.019108	0.0445127	0.0254791	0.0471531	0.458421	0.386264
590	0.0116426	0.00581389	0.0116374	0.0232346	0.0173433	0.471685	0.458643	1.3018e-05	2.3745e-07	0.0190157	0.01912	0.0700671	0.437873	0.45391
591	0.000261621	0.0288099	0.15115	0.0522937	0.0639784	0.452194	0.251312	0.00617464	0.0254424	0.266515	0.0317204	0.0763607	0.215604	0.378183
592	0.0232562	0.0523274	0.261502	0.0348792	0.0407212	0.302685	0.284628	0.0127412	0.0294774	0.553846	0.0254774	0.0383911	0.10812	0.231948
593	0.0233225	0.0290699	0.201922	0.0613513	0.0645939	0.348392	0.271348	1.27027e-07	0.0254744	0.470685	0.0192466	0.0567499	0.152892	0.274952
594	0.00604348	4.64984e-05	0.0116279	0.0202137	0.0116282	0.743946	0.206495	0.0127389	1.87211e-08	4.65418e-10	3.02925e-07	0.0063731	0.633201	0.347687
595	0.00581448	0.000757709	0.0166337	0.0233384	0.0116801	0.658875	0.2829	8.71058e-06	1.35324e-12	0.0127347	0.0317879	0.0509503	0.539916	0.364602
596	0.00581399	0.0116923	0.0173702	0.0234895	0.00581558	0.639398	0.296421	1.56492e-08	2.97212e-09	0.0127339	0.0063695	0.0381507	0.564883	0.377863
597	0.00581444	0.00582301	0.0116278	0.0347939	0.00585523	0.605561	0.330524	0.0130448	0.00636962	0.00923115	4.47958e-06	0.0258558	0.526082	0.419412
598	0.00581271	0.00581401	0.011628	0.01739	0.0174426	0.778699	0.163214	0.0243982	0.00636147	0.00114818	3.82912e-12	0.00636963	0.678769	0.282953
599	0.00593958	1.27705e-11	0.0232045	0.029001	0.0290848	0.603315	0.309455	1.82525e-05	0.0071516	0.0179604	0.0191493	0.0258621	0.542386	0.387472
600	0.0174434	0.00581305	0.00581404	0.00581445	0.0407168	0.606979	0.317419	0.0490341	1.51801e-11	0.0126722	3.66886e-09	0.0191116	0.479581	0.439602
601	9.08199e-06	0.0116273	0.0166322	0.0122334	0.0116845	0.727896	0.219918	0.00783274	9.34277e-11	0.00697334	0.0318329	0.0132216	0.658055	0.282084
602	0.0116298	0.0174423	0.0868402	0.0450504	0.0290701	0.403968	0.405999	0.0191149	0.0318426	0.222259	0.0381365	0.0263309	0.225306	0.437011
603	0.0207527	1.09326e-06	0.011623	0.0216711	0.00614395	0.568925	0.370883	0.0116707	0.0127967	0.00638684	0.00638875	0.0381675	0.463205	0.461385
604	0.0114073	0.00559012	0.00581395	0.0210318	0.0173135	0.722954	0.21589	0.00640034	1.60927e-05	0.00626402	2.58545e-07	0.00647546	0.643827	0.337016
605	0.0058149	1.29851e-13	0.0174452	0.0407446	0.0232581	0.662903	0.249834	0.0191507	0.0055934	0.0122667	0.0063717	0.00636942	0.648556	0.301692
606	0.00581475	4.61909e-14	0.00581395	0.0116286	0.0116223	0.639735	0.325386	0.0127332	0.00637192	0.00641005	5.80283e-07	0.00641717	0.617112	0.350956
607	2.54481e-06	0.00581332	2.57339e-05	0.0175774	0.00581399	0.677916	0.292851	0.00637155	0.00636946	1.01234e-08	1.22813e-08	0.00636865	0.613187	0.367704
608	0.00573326	2.00398e-06	1.06694e-09	0.0174628	0.00581397	0.758894	0.212094	0.0063892	4.50086e-11	0.00636947	5.44574e-07	0.00790591	0.639996	0.339338
609	0.018126	0.0093185	1.32289e-05	0.00633885	2.74797e-08	0.621777	0.344426	0.00636944	2.73762e-12	0.000201622	0.00031214	0.00636948	0.633142	0.353606
610	0.00584369	4.03505e-14	6.42541e-09	0.0204097	0.00578435	0.64791	0.320052	0.0191985	0.00637045	0.0127388	0.0120219	0.00034787	0.605961	0.343362
611	0.0174586	0.011593	9.88407e-13	0.0289878	0.00581395	0.666041	0.270106	0.0377731	0.00636948	6.6087e-06	1.22819e-05	0.0119426	0.591614	0.352282
612	0.00581829	0.0116292	1.54659e-11	0.0206519	2.85136e-09	0.610631	0.351269	0.0308688	1.5952e-11	2.38512e-09	6.55266e-08	0.00637983	0.601905	0.360846
613	0.0180846	0.0115584	2.2905e-11	0.0180001	0.0116274	0.806387	0.134342	0.0318447	0.0127389	0.00636008	0.0127385	0.000173472	0.706873	0.229271
614	0.06996	0.0116279	2.15e-11	0.00771282	1.22609e-10	0.747458	0.163241	0.038092	0.0191083	5.71874e-11	0.0126806	0.019255	0.765012	0.145852
615	0.00582044	0.0116207	5.85388e-06	0.0168833	0.0116343	0.900833	0.0532024	0.0122929	0.0127397	0.00643228	0.0127389	0.0127389	0.842324	0.100733
616	0.0845415	0.0069826	0.00581583	0.0233759	2.44762e-10	0.726291	0.152993	0.138104	0.00637364	0.00636937	0.00636941	0.00635699	0.603943	0.232483
617	0.0232558	0.00581392	0.011795	0.00840529	0.0174484	0.87423	0.0590513	0.0317241	0.0127399	0.0127396	0.0191083	0.00636961	0.840009	0.0773099
618	0.203808	0.0174018	0.0115831	0.0233606	0.00581396	0.668265	0.0697673	0.222531	0.0191005	0.00636943	1.35408e-23	0.00636944	0.598594	0.147036
619	0.0930173	0.00587222	1.06342e-09	0.017461	1.39746e-10	0.79222	0.0914293	0.0723407	0.0255018	4.25198e-09	0.0318203	0.0187089	0.713612	0.138016
620	0.00607253	0.00707912	4.03291e-07	0.011617	0.00581395	0.895166	0.0742509	0.0449481	0.0191101	4.5776e-07	0.00636943	0.012736	0.826706	0.0901299
621	0.00588089	0.00580897	0.00581396	2.04362e-05	0.00582986	0.923457	0.053189	0.0253326	0.012739	2.15576e-06	0.0191083	0.0127257	0.866324	0.063768
622	0.0242996	0.00581396	0.00581395	1.16877e-06	4.91535e-05	0.885104	0.0789181	0.0207022	0.0127389	1.54511e-08	0.019112	0.000154425	0.871496	0.0757961
623	0.220866	0.0174341	0.00581175	0.0232846	4.32e-05	0.668756	0.0638038	0.296055	0.0127356	4.75077e-09	0.0064071	0.00637322	0.576127	0.102301
624	0.0510286	0.00311395	0.00580081	0.0234141	7.5547e-08	0.489864	0.426778	0.0846042	0.0191027	0.00281909	0.00649414	0.0126861	0.454393	0.4199
625	0.0116249	0.00221211	0.00360184	0.0332036	0.0116279	0.890238	0.0474915	0.0700642	1.53608e-09	3.34236e-12	0.00636943	0.00636943	0.820284	0.0969129
626	0.0459021	1.22593e-08	0.00590359	0.0232561	1.08717e-10	0.791656	0.133282	0.0448831	0.0127393	0.0191095	0.049662	0.0127322	0.77706	0.0838143
627	0.0174411	9.8503e-11	0.0116269	0.0122659	0.00581753	0.905	0.0478489	0.0254646	0.00633732	0.0191077	0.0318471	0.0254696	0.821669	0.0701049
628	0.0102367	4.02618e-10	3.61312e-14	0.0177535	9.86306e-07	0.913283	0.058726	0.0255969	3.61507e-10	0.012739	0.0317318	0.0191317	0.834545	0.0762556
629	0.284701	0.0116279	0.00581395	0.000186405	3.37794e-07	0.627939	0.0697313	0.289377	0.000840215	1.31282e-10	0.00637026	2.40415e-09	0.628202	0.0752106
630	0.0469969	0.00581396	0.0174419	0.0406967	0.0117878	0.626864	0.250399	0.114254	0.0184248	0.00705129	0.0258936	0.00636943	0.574585	0.253422
631	0.0285726	0.0171852	1.33142e-08	0.00785787	1.0757e-07	0.534123	0.412261	0.0541454	0.0127317	3.50389e-07	0.0191077	0.00636962	0.490727	0.416918
632	0.251664	0.0174212	0.00752902	0.0232912	0.0174417	0.630311	0.0523417	0.304485	1.64397e-07	1.03619e-11	0.0317362	0.00636943	0.624815	0.0325946
633	0.0174408	3.09046e-08	0.0116285	0.0517604	0.011699	0.837625	0.0698465	0.0577123	0.00622156	0.0127599	0.0127478	0.00635125	0.834214	0.069993
634	0.0349605	0.0116279	0.0116075	0.052218	0.0116285	0.812107	0.0658505	0.0318474	1.5928e-05	0.0191189	0.0636942	6.51742e-07	0.78967	0.0956527
635	0.0644324	0.00581259	2.481e-07	0.0345324	0.0232558	0.8002	0.071767	0.115185	1.76493e-07	0.00639051	0.0191083	6.9682e-08	0.820461	0.0388546
636	0.0174425	0.0112861	8.08321e-07	0.0291699	0.0117187	0.747054	0.183328	0.057392	0.00639521	0.00623156	5.09023e-09	8.29983e-05	0.710567	0.219332
637	0.140291	2.77773e-09	2.44203e-06	0.119808	0.00581397	0.552795	0.181289	0.170051	1.37359e-05	4.51934e-10	0.116019	0.00637027	0.522276	0.185269
638	0.0522904	0.00581399	0.00587121	0.0599067	0.00584666	0.811488	0.0587833	0.0638035	0.0127214	0.00637441	0.0444666	0.00642228	0.789593	0.0766194
639	0.0459965	2.62605e-05	0.0232558	0.0224329	0.0174431	0.62657	0.264276	0.0941592	0.00637389	0.00497064	0.0317412	0.0191396	0.545997	0.297619
640	0.25784	0.00581396	0.00581393	0.0302347	0.0207108	0.644519	0.035067	0.28104	1.34219e-09	1.61675e-13	0.0191124	0.0127389	0.64905	0.038059
641	0.00589643	0.0116062	0.0228483	0.0426547	0.0348807	0.825808	0.0563053	0.0700692	0.0063677	0.0128234	0.01911	0.00658411	0.83901	0.0460357
642	0.0228301	0.000469157	0.0227032	0.0575603	0.0348818	0.834112	0.027443	0.0828999	0.00636941	0.0127551	0.019168	0.00636312	0.8345	0.0379441
643	0.0223746	0.00581044	8.42968e-09	0.0406969	2.30539e-07	0.581904	0.349214	0.069784	2.43033e-05	1.36288e-07	0.00637039	1.52418e-07	0.563332	0.360489
644	0.12297	0.0116287	0.00581395	0.0887974	0.0116279	0.61059	0.148573	0.172873	0.00653002	1.88475e-14	0.108856	0.00636545	0.55208	0.153295
645	0.0118644	2.30324e-08	0.00581342	0.0297926	0.0116296	0.804927	0.135973	0.063696	0.0191235	1.93309e-07	0.00636908	0.00636943	0.736461	0.167981
646	0.0511137	0.0116275	0.0232557	0.00700211	0.0174419	0.605879	0.28368	0.0903526	0.0192124	0.0318575	0.031837	0.0127462	0.519228	0.294766
647	0.0183976	0.00581395	0.018295	0.0344873	0.0282169	0.869378	0.0254118	0.0702239	0.00876376	0.00638772	0.0127521	0.0318265	0.813068	0.0569776
648	0.301593	0.00581417	0.00581393	0.0612212	1.26381e-09	0.537581	0.0879769	0.363134	0.0122901	1.16879e-09	0.0254947	1.49327e-05	0.533644	0.0654222
649	0.266504	0.00581946	0.00581397	0.0234857	0.00586544	0.638262	0.0542494	0.296846	0.00636943	1.21592e-11	0.0191096	4.05688e-08	0.614004	0.0636705
650	0.0290698	7.36079e-13	0.0404894	0.0348856	0.0348899	0.849008	0.0116579	0.0888375	0.0418432	0.0254634	0.0191166	0.00636946	0.779994	0.0383762
651	0.219694	0.0120921	0.0116279	0.0756933	0.00590867	0.443353	0.231631	0.228731	0.0190304	0.0127411	0.076511	0.0127389	0.382817	0.26743
652	0.0639742	0.0100034	0.0304814	0.0291148	0.0290741	0.822013	0.0153394	0.133773	0.0122081	0.0128766	6.11324e-12	0.0128231	0.777327	0.0509922
653	0.0927493	0.0233275	0.0174425	0.0291017	0.0174419	0.677108	0.14283	0.121671	0.0191657	0.0196221	0.0433672	0.0199938	0.577664	0.198516
654	0.052428	0.00581712	0.0235183	0.040406	0.00558631	0.813159	0.0590858	0.12124	0.00638651	0.0127298	0.00569358	0.00636974	0.808021	0.0395596
655	0.221776	1.13562e-09	0.011573	0.0408456	5.9697e-05	0.64728	0.0784656	0.305073	0.0063444	0.00636943	2.14767e-08	0.0063725	0.571274	0.104567
656	0.0112286	0.00621386	0.0238102	0.0231855	0.00581289	0.894143	0.0356054	0.0475112	0.00562369	0.0191005	0.00636895	0.00637026	0.785938	0.129087
657	0.0348581	0.0116176	0.023266	0.0187406	0.0232579	0.87159	0.0166694	0.066498	0.0190844	0.0191603	0.00581638	0.0127426	0.814304	0.0623942
658	0.0691953	1.40773e-07	0.0164329	0.033999	0.0116279	0.816287	0.0524581	0.101948	0.00624805	0.0191085	3.41555e-06	0.00614962	0.783464	0.0830783
659	0.0406471	5.04103e-13	0.0232547	0.0293597	0.0235448	0.876545	0.00664896	0.0638131	0.0131871	0.042469	0.00661372	0.00637603	0.821317	0.046224
660	0.395099	0.00581307	0.0174419	0.017448	0.0174418	0.490167	0.0565898	0.375431	0.01105	0.00608926	0.0445498	0.00636943	0.489874	0.0666359
661	0.0587222	6.91842e-06	0.0290817	0.0460849	0.0232575	0.796407	0.0464396	0.185278	0.00596843	9.96041e-09	0.0254767	0.0191077	0.643206	0.120962
662	0.0116501	0.00158176	0.011572	0.0174553	0.0116279	0.810323	0.13579	0.107289	1.55582e-05	8.65935e-13	1.11764e-07	0.012739	0.736718	0.143239
663	0.0355363	0.0116278	0.0279027	0.0251028	0.0309907	0.862784	0.00605595	0.082846	0.0127391	0.0186701	1.91763e-06	0.025478	0.774946	0.0853188
664	0.0463998	0.00581416	0.0232571	0.0292302	0.0174285	0.86043	0.0174402	0.0913001	0.01911	0.0127535	0.0127389	0.0382176	0.749757	0.0761228
665	0.011632	0.00581393	0.0176968	0.0230151	0.00640531	0.901666	0.0337709	0.057158	0.000147132	0.000119147	2.6018e-08	0.0126955	0.868194	0.0616862
666	0.139816	0.00581411	4.60832e-05	0.0608981	0.00581399	0.710324	0.0772881	0.167679	0.0063686	0.0063695	0.0191537	0.00638674	0.647726	0.146316
667	0.0345586	0.00581386	0.0119229	0.0421554	0.00588225	0.840273	0.0593938	0.098456	0.00608199	0.00628104	0.00726095	0.0127388	0.780016	0.0891656
668	0.0873869	0.0116293	0.045467	0.0360505	0.030105	0.7312	0.0581615	0.153031	0.0127389	0.0254777	0.0191165	0.0191083	0.694087	0.0764406
669	0.0116266	3.9066e-11	0.0116379	0.0290743	0.0116279	0.889557	0.0464759	0.0634314	0.00636944	8.68276e-05	2.70462e-13	0.00637962	0.85895	0.0647827
670	0.0701075	0.00583469	0.0115789	0.0174433	1.10666e-10	0.604982	0.290054	0.127431	5.06297e-06	0.00637982	0.0127387	0.012739	0.606227	0.23448
671	0.0694717	0.0174206	0.0174417	0.018097	0.0116337	0.800924	0.065011	0.122136	0.0127389	0.0127389	0.00636943	0.019124	0.718055	0.108838
672	0.0842895	0.00581418	0.0234483	0.0791488	0.0290704	0.755492	0.0227369	0.176694	0.00636946	0.0254777	0.0191083	0.012739	0.682467	0.0771451
673	0.21204	0.0116275	0.0116279	0.0325217	0.0128076	0.639327	0.0800485	0.219033	0.0130029	0.00901213	0.0127823	0.00688811	0.605419	0.133863
674	0.0170744	0.00013138	0.017442	0.0576007	0.0174395	0.84943	0.040882	0.0642134	0.0254753	0.0127936	0.00637728	0.019113	0.806332	0.0656953
675	0.0295099	0.0174419	0.0230174	0.0343272	0.0116444	0.814633	0.0694265	0.086546	0.0127411	0.0127389	1.69263e-06	0.0382275	0.754567	0.0951781
676	0.0903117	0.0110972	0.0232555	0.0278357	0.011851	0.760054	0.0755953	0.101606	0.0127389	0.0191079	0.00693361	0.018542	0.726816	0.114256
677	0.0174314	0.00581395	0.0226464	0.0332912	0.0174448	0.879446	0.0239266	0.0509275	7.67093e-06	1.19826e-08	0.0127611	0.0127397	0.897003	0.026561
678	0.0384899	0.00227984	0.0174378	0.03744	0.0290642	0.833317	0.0419716	0.0445955	0.0127395	0.012739	0.0192637	0.0191232	0.834216	0.0573237
679	0.0889029	0.0174423	0.0282083	0.0700217	0.0291665	0.74858	0.0176786	0.0841527	0.025478	0.0318399	0.0382734	0.0382382	0.731086	0.0509322
680	0.0873214	0.0174631	0.0175335	0.0584448	0.0348843	0.760061	0.0242922	0.116653	0.00635441	0.0184376	0.019105	0.0388967	0.712327	0.088226
681	0.0234968	0.00602616	0.0174956	0.0456097	0.0174086	0.872295	0.0176685	0.0470827	0.00637489	0.0113807	0.00636942	0.0191084	0.862946	0.0467382
682	0.0519663	5.6236e-09	0.0348829	0.0465303	0.0174623	0.835539	0.0136196	0.0631704	0.0127747	0.0190648	0.0191087	0.0320517	0.82009	0.03374
683	0.290437	0.0415393	0.0600631	0.1688	0.282135	0.0815655	0.0754605	0.241992	0.0446342	0.0827439	0.0809346	0.422316	0.0509555	0.0764244
684	0.367864	0.0407663	0.0174385	0.404889	0.0755993	0.0528354	0.0406085	0.361715	0.0191036	0.0771225	0.317203	0.122817	0.0701656	0.031873
685	0.53746	0.0751734	0.00709465	0.265276	0.0510627	0.0240488	0.0398843	0.509234	0.0543996	0.0402798	0.25797	0.112328	0.0130542	0.0127349
686	0.381551	0.00631445	0.00582404	0.553624	0.0116301	0.0294308	0.0116253	0.366257	1.07361e-06	0.019137	0.547889	0.0191001	0.041246	0.00636943
687	0.670368	0.127976	0.0174217	0.137564	0.0292226	0.0116134	0.00583533	0.586054	0.174351	0.0128251	0.184522	0.0103199	0.0255234	0.00640536
688	0.593735	0.0652533	0.0173128	0.141755	0.00602753	0.0953191	0.080597	0.569342	0.0488188	0.0577142	0.18406	0.0191069	0.0480378	0.072921
689	0.326096	0.115165	0.129682	0.0638783	0.0117885	0.0929973	0.260393	0.331951	0.107754	0.235803	0.0574068	0.0315905	0.0573137	0.178182
690	0.326174	0.00583486	0.0350615	0.295712	0.0409015	0.174321	0.121995	0.344523	0.00651224	0.063595	0.298849	0.025479	0.133744	0.127298
691	0.324928	0.0467406	0.138768	0.248752	0.0253906	0.0934294	0.121991	0.250265	0.0255109	0.208737	0.24776	0.0318949	0.0948885	0.140944
692	0.259998	0.0521019	0.349929	0.114721	0.0232779	0.0465515	0.153421	0.166826	0.0700185	0.420327	0.108507	0.0446203	0.0280529	0.161649
693	0.335723	0.0521866	0.271641	0.299101	0.0116365	0.0290467	0.000665002	0.314369	0.0393309	0.2679	0.282825	0.0318632	0.0255446	0.0381667
694	0.287305	0.14294	0.383988	0.162925	0.0228384	1.29743e-09	3.91493e-06	0.28136	0.133998	0.314334	0.231857	0.0257112	3.5743e-06	0.0127354
695	0.415457	0.163242	0.063972	0.357328	1.03434e-07	3.83699e-12	1.84723e-10	0.402923	0.134183	0.0698406	0.386866	0.00618677	1.56202e-10	4.56312e-11
696	0.437317	0.0116202	0.00581395	0.0223736	1.81285e-08	0.451463	0.0714119	0.401683	0.00639727	3.64483e-08	0.00644404	0.00636943	0.45193	0.127176
697	0.430673	0.306005	0.0696627	0.187622	0.00581394	2.42962e-06	0.000220556	0.360017	0.328971	0.012741	0.291911	2.53668e-05	0.00633457	3.06412e-18
698	0.524277	0.123703	0.0117089	0.328754	2.62288e-11	0.00574353	0.00581395	0.46398	0.0772618	0.012715	0.433304	0.00636943	0.00636932	1.39963e-17
699	0.600413	0.0172183	6.0431e-10	0.0116211	7.01622e-16	0.318376	0.0523711	0.550942	0.0170272	1.1629e-12	0.0191347	0.000191532	0.341637	0.0710677
700	0.724521	0.0465325	5.97796e-07	0.0173847	9.77064e-11	0.159206	0.0523554	0.722154	0.0241437	2.50171e-13	0.0244781	6.67856e-13	0.190971	0.0382538
701	0.505637	0.331604	0.0172732	0.139684	0.00579794	3.17797e-11	3.78961e-06	0.465097	0.324893	0.0254777	0.184526	6.51063e-06	3.27607e-10	6.33993e-10
702	0.761456	0.101071	9.20655e-12	0.0174151	3.45909e-10	0.0870595	0.0329987	0.758476	0.0768101	4.26724e-11	0.0564228	3.86153e-09	0.0811753	0.0271158
703	0.641943	0.0762347	0.011691	0.256568	1.22598e-09	0.0135633	6.40601e-07	0.481371	0.0632644	0.00636943	0.423525	7.01446e-16	0.0127307	0.0127393
704	0.645055	0.075486	0.00587849	0.266896	6.85266e-09	0.00586004	0.000824159	0.554789	0.0456611	3.5732e-06	0.380395	0.0127389	0.00636943	4.31758e-05
705	0.569947	0.0306657	5.33469e-13	0.0154872	1.73622e-08	0.337243	0.0466568	0.623084	0.00636945	9.46472e-13	0.0254712	9.22604e-11	0.301512	0.0435639
706	0.581951	0.0984396	0.00577529	0.302108	3.21553e-09	0.011726	2.30465e-07	0.56643	0.121217	0.00628307	0.293332	0.00636943	0.00636941	3.21986e-10
707	0.700301	0.210589	0.00581395	0.0232689	1.13052e-12	0.0290754	0.0309519	0.677757	0.207215	0.00636942	0.0382315	0.00636943	0.0385803	0.0254777
708	0.817322	0.0624799	1.59628e-22	0.0174555	7.62623e-11	0.0734597	0.0292826	0.757736	0.0374522	2.2848e-11	0.0573227	5.79419e-15	0.101936	0.0455529
709	0.525129	0.213825	0.0231414	0.208914	3.59486e-07	0.00581628	0.0231737	0.508713	0.12946	0.0318472	0.310869	1.13326e-11	0.00636943	0.0127407
710	0.627314	0.0174414	9.38024e-17	0.00581398	0.0116279	0.291185	0.0466184	0.646396	0.00666178	5.13709e-14	0.0382176	4.63871e-07	0.269971	0.038753
711	0.557314	0.301794	0.00589771	0.128983	9.90491e-12	1.60689e-10	0.00601165	0.48402	0.313206	0.0118991	0.184505	5.50123e-08	0.00636963	6.27995e-07
712	0.499195	0.0174425	0.00662149	0.0231911	0.00588943	0.406593	0.0410673	0.522436	0.0127424	1.6711e-12	0.0382157	1.09026e-07	0.413875	0.0127309
713	0.749633	0.133752	7.00486e-07	0.070124	3.12691e-09	0.0173978	0.0290923	0.677323	0.150411	0.00636917	0.140388	1.66825e-09	0.0190967	0.0064127
714	0.520376	0.0465102	0.00535104	0.386345	0.000462943	0.0232201	0.0177348	0.565991	0.0765942	0.00249921	0.332487	0.00636939	0.0160593	7.4415e-08
715	0.328639	0.164934	0.133776	0.250627	0.0116734	0.029968	0.0803826	0.363507	0.147502	0.165642	0.213458	1.57054e-08	0.0334213	0.0764694
716	0.649773	0.0992716	0.000172799	0.209437	5.29326e-14	0.019183	0.0221625	0.650031	0.114281	1.71759e-05	0.203808	1.60859e-10	0.0254765	0.00638572
717	0.505091	0.0170166	1.55807e-12	0.0176639	0.00581395	0.396565	0.0578495	0.596778	0.00624761	7.58958e-13	0.0261912	4.49029e-12	0.337497	0.0332855
718	0.747785	0.0183024	1.85839e-19	0.02923	6.019e-06	0.148358	0.0563188	0.722917	4.83214e-06	1.25363e-12	0.0749664	2.88407e-13	0.158004	0.0441076
719	0.67494	0.0531564	6.01592e-09	0.242598	0.00580191	0.0116299	0.011873	0.645771	0.0322581	0.0127238	0.283127	6.40664e-16	0.0191086	0.00701136
720	0.396817	0.247025	0.180216	0.104371	0.0232557	0.000138798	0.0481761	0.310794	0.301972	0.176374	0.160972	0.0180206	0.0127515	0.0191157
721	0.559676	0.0220593	1.76914e-14	0.382147	1.19956e-10	0.0244955	0.0116223	0.568431	0.0404163	0.0126926	0.354384	3.24968e-11	0.0176966	0.00637959
722	0.550877	0.217569	0.0523231	0.150205	4.83571e-07	0.0116271	0.0173976	0.541263	0.228348	0.0330656	0.165311	6.2911e-09	0.0127394	0.0192725
723	0.488048	0.11921	0.0989643	0.155124	0.0116306	0.0282338	0.0987891	0.467088	0.133587	0.121017	0.160944	0.00636966	0.036979	0.0740165
724	0.758315	0.0290679	9.81332e-10	0.098546	2.15592e-12	0.0910636	0.0230079	0.637756	0.0460626	5.56862e-06	0.170557	1.29471e-08	0.120418	0.0252012
725	0.561806	0.0174419	4.41963e-07	0.337179	4.72093e-09	0.0655302	0.0180423	0.580479	0.0319111	3.84143e-06	0.275185	1.16771e-12	0.106415	0.00600648
726	0.498854	1.06279e-10	1.97403e-09	0.413875	2.23898e-13	0.0698293	0.0174419	0.557658	4.61692e-06	1.12348e-09	0.36083	3.27467e-10	0.0642247	0.0172827
727	0.720342	0.0174414	7.19772e-11	0.203141	5.48305e-10	0.0300159	0.0290599	0.656707	0.0191759	1.71277e-07	0.235058	5.57124e-16	0.0636177	0.0254413
728	0.740379	0.0393195	0.0173891	0.0989982	0.000457436	0.0344486	0.0690077	0.639251	0.0505301	0.00612461	0.132057	3.10402e-09	0.0718698	0.100167
729	0.64711	0.0278036	0.0116279	0.0819921	1.34725e-06	0.0935595	0.137906	0.509948	0.0427805	0.0318428	0.134582	0.0127391	0.12084	0.147268
730	0.465943	0.00582747	0.0112488	0.0349784	0.00573765	0.41737	0.0588953	0.454966	1.16702e-06	9.28375e-14	0.0826528	5.58139e-07	0.405677	0.0567025
731	0.607035	0.00581629	2.17664e-12	0.0674934	0.00581394	0.255705	0.0581363	0.541602	4.69777e-08	6.79301e-06	0.115814	2.44218e-10	0.241036	0.10154
732	0.67783	7.63739e-08	5.00625e-10	0.0716575	0.00581422	0.17414	0.0705578	0.566662	0.0127406	0.00636943	0.127325	1.96728e-12	0.18493	0.101973
733	0.585895	0.0116279	4.20293e-10	0.0574402	1.75678e-05	0.241885	0.103135	0.485728	0.025498	0.0127336	0.0763413	6.29732e-06	0.278624	0.121069
734	0.314973	0.00407153	2.38833e-05	0.0233843	0.0116306	0.538394	0.107522	0.338085	7.53333e-08	0.00637446	0.0127371	0.00636943	0.490858	0.145575
735	0.414328	0.0748816	0.0174402	0.121143	1.71389e-06	0.0934826	0.278723	0.32466	0.146919	0.0382098	0.147103	0.0070783	0.118618	0.217413
736	0.65907	0.0976084	0.0174461	0.0806721	0.00532729	0.0530642	0.086812	0.522707	0.191138	0.000600172	0.114256	8.34841e-09	0.0710205	0.100278
737	0.686381	0.190271	0.0226393	0.0281951	0.00709842	0.0523735	0.0130411	0.537507	0.215783	0.0128651	0.0890674	4.18237e-07	0.0620065	0.0827711
738	0.533883	0.0174403	0.00581265	0.0697763	0.0116881	0.250189	0.11121	0.560861	0.0255202	0.00636943	0.0517614	0.0127388	0.248104	0.0946454
739	0.739	0.0348024	1.39343e-10	0.0411978	8.55645e-11	0.113938	0.0710618	0.617202	0.0509595	5.45078e-06	0.118746	1.16004e-10	0.132705	0.0803823
740	0.646369	0.0406769	0.0116202	0.0341268	5.73944e-05	0.20933	0.0578198	0.585188	0.0465168	1.2608e-09	0.057318	0.00636943	0.216396	0.0882124
741	0.339802	0.348903	0.0290698	0.032049	9.94719e-11	0.0232338	0.226942	0.337436	0.309519	0.0867629	0.0318526	0.00637901	0.0447379	0.183312
742	0.475882	0.281179	0.0240882	0.0351981	0.00581086	0.02306	0.154781	0.394148	0.305151	0.0582609	0.0888523	0.00636943	0.0262612	0.120957
743	0.598258	0.105569	2.17962e-12	0.0466115	0.00581395	0.0820228	0.161725	0.524631	0.163769	0.00636943	0.102639	0.0101721	0.0586915	0.133727
744	0.0492545	0.0759738	0.389268	0.029244	0.0521716	0.120338	0.28375	0.0446008	0.0624778	0.598967	0.0254776	0.031846	0.0636568	0.172973
745	0.029074	0.0235676	0.19211	0.0567873	0.049033	0.201795	0.447633	0.0317779	0.032011	0.458707	0.0190845	0.0191178	0.103726	0.335576
746	0.255673	0.052505	0.218289	0.0898546	0.0236925	0.0755682	0.284417	0.165651	0.0572344	0.350343	0.0817472	0.0446125	0.0724538	0.227958
747	0.0471223	0.0174407	0.122083	0.0580885	0.0293345	0.279107	0.446824	0.0383715	0.0318715	0.356698	0.0441132	0.0318478	0.140349	0.356749
748	0.0699281	0.0953589	0.247458	0.040646	0.00585614	0.110773	0.429979	0.0573248	0.0834008	0.396614	0.0679169	0.00641489	0.0764332	0.311896
749	0.0405899	0.00581395	0.0174419	0.0366722	0.00581395	0.395947	0.497721	0.0205874	0.0111926	0.0146593	0.0109812	0.0127389	0.33681	0.593031
750	0.027717	2.71317e-10	6.41154e-14	0.0114391	2.66866e-11	0.515922	0.444922	0.0381883	0.0122085	0.000525786	0.00625893	0.0191081	0.484318	0.439393
751	0.0929889	0.0818468	0.0869678	0.0348408	0.0116301	0.151861	0.539865	0.0516697	0.0737922	0.177623	0.0380016	0.0127388	0.127156	0.519018
752	0.0352582	6.97962e-06	4.11572e-13	0.0116277	5.1054e-12	0.494739	0.458368	0.0353168	0.00635139	1.35335e-05	0.0127398	0.00650184	0.487729	0.451348
753	0.103434	0.0290466	2.21504e-07	0.00581382	1.49419e-10	0.190373	0.671332	0.081642	0.0261418	0.0127364	0.00664939	7.10894e-10	0.218328	0.654503
754	0.0525072	0.00581404	3.59021e-11	0.029892	7.5854e-13	0.454828	0.456959	0.0512306	1.80622e-10	1.53103e-07	0.000484489	0.00635337	0.507869	0.434063
755	0.119791	0.00156744	1.03337e-08	0.00691851	1.00478e-05	0.280498	0.591215	0.145038	0.0170519	6.88661e-11	0.00672535	0.00636943	0.264605	0.560211
756	0.0712929	0.212953	0.17633	0.00584204	0.00581396	0.0532816	0.474487	0.0633804	0.210236	0.261306	0.0121594	0.00643312	0.05054	0.395945
757	0.169933	0.0116262	1.36659e-10	0.00584387	1.83782e-10	0.294291	0.518306	0.171912	0.0127422	3.1228e-12	0.00640935	8.26933e-13	0.346891	0.462046
758	0.273483	0.0627949	0.00581395	0.00581469	0.00580989	0.122181	0.524103	0.275408	0.0622358	4.50119e-08	0.0127395	4.98159e-13	0.171029	0.478588
759	0.267584	0.0231704	8.53433e-05	0.0203592	2.84603e-13	0.411151	0.277649	0.272948	0.00677501	1.29497e-14	0.0127421	2.33533e-06	0.376393	0.33114
760	0.103352	0.350982	0.0701092	0.0057402	3.54296e-08	0.0407792	0.429038	0.172507	0.401062	0.0319283	0.00667566	0.00638342	0.0474815	0.333961
761	0.523236	0.0290437	1.48298e-10	0.00591166	7.65106e-06	0.262372	0.17943	0.510067	0.0257982	1.36491e-12	0.0254777	5.24465e-12	0.242646	0.196011
762	0.272329	0.226873	0.0475418	0.0530141	0.0058143	0.0744588	0.319969	0.299004	0.291644	0.0543724	0.0822288	2.28248e-08	0.082766	0.189985
763	0.177851	0.135257	0.054181	0.0898541	0.0174239	0.0978075	0.427626	0.177692	0.230022	0.0827059	0.0892872	9.24196e-09	0.102041	0.318252
764	0.0176513	0.0174435	0.0406518	0.0515958	0.55784	0.0674913	0.247326	0.00433397	0.0382166	0.050627	0.0188423	0.577715	0.0917455	0.21852
765	0.0169603	0.0361407	0.0352366	0.0350243	0.162444	0.0713971	0.642797	0.0191074	0.0449009	0.0573987	0.025477	0.164904	0.0887931	0.599419
766	0.0293291	0.023083	0.0121718	0.0174419	0.395615	0.119025	0.403334	0.0198192	0.00667395	0.0625813	0.0315958	0.388721	0.0943211	0.396287
767	0.0174263	0.00581517	0.0116309	0.0232747	0.139736	0.16072	0.641397	0.0129832	8.84888e-07	0.00640864	0.0304642	0.121105	0.122629	0.70641
768	0.0120622	0.0466723	3.38825e-06	0.0194088	0.000235091	0.0684772	0.853141	0.0191885	0.0196506	0.00663731	0.000868729	3.60092e-07	0.0693415	0.884313
769	0.0232335	0.0174501	0.00581396	0.016804	0.0289956	0.182602	0.725101	0.031727	0.00640353	0.0191084	0.0429871	0.0445932	0.115054	0.740126
770	0.00591781	0.023304	0.0116265	0.0174511	0.145541	0.280779	0.515381	0.0179532	0.00685467	0.0351226	0.0478797	0.101425	0.190271	0.600494
771	0.0469754	0.181345	0.0116279	0.00581397	0.00581293	0.029347	0.719078	0.0323904	0.143336	0.00636943	4.02306e-07	0.0127388	0.0534422	0.751723
772	0.0353	0.0193379	1.0309e-10	0.0118112	1.60532e-10	0.16461	0.768941	0.0256237	5.49137e-07	1.72801e-08	1.64811e-06	7.47906e-07	0.159194	0.815179
773	0.0304275	0.0982085	0.0115436	0.0116282	0.00581431	0.0403832	0.801995	0.0128059	0.103619	0.0317916	0.0063719	0.019177	0.0957796	0.730455
774	0.0117082	0.00508625	3.50389e-10	0.0174415	0.000284356	0.340587	0.624892	0.000132444	2.25522e-15	0.00633477	0.00617305	0.0191097	0.34796	0.62029
775	0.0363148	0.0588727	1.69305e-09	0.0116069	9.26797e-12	0.0477824	0.845423	0.0574305	0.0573574	4.1217e-06	2.18395e-05	3.04811e-11	0.0897618	0.795424
776	0.027705	0.0682573	0.0116466	0.00628723	0.00581402	0.0309356	0.849354	0.0233193	0.121031	0.0191095	3.15272e-06	0.00636946	0.0568871	0.773281
777	0.0287413	0.00581222	7.88855e-14	0.0233626	1.53606e-07	0.329405	0.612679	0.0307471	2.74283e-13	3.79679e-10	2.92644e-07	5.41857e-09	0.30685	0.662402
778	0.0172128	0.177666	0.137101	0.0179028	0.0232586	0.0156066	0.611252	0.00638281	0.223592	0.18423	0.00637433	0.0254908	0.021057	0.532873
779	0.0264615	1.73713e-05	0.00581379	0.00587665	1.71528e-06	0.161121	0.800709	0.0198524	0.0127389	7.73078e-06	4.27969e-08	3.2345e-10	0.19254	0.774861
780	0.0160652	0.0636063	1.49815e-09	0.00606073	0.000939498	0.0519931	0.861335	0.00505156	0.0620087	3.24099e-11	3.58542e-06	1.92625e-08	0.076465	0.856471
781	0.0290698	0.0116279	0.00581395	0.0232558	0.0116391	0.494319	0.424274	0.0373187	5.12815e-10	0.00636943	0.00636942	0.0127388	0.370966	0.566237
782	0.0338607	0.0358017	6.22431e-06	0.0118331	1.82848e-12	0.0953152	0.823183	0.0233386	0.0380419	0.01274	0.00636834	0.00636943	0.126747	0.786395
783	0.00581527	0.00581225	4.36417e-12	0.0180067	0.000220201	0.375517	0.594628	0.0189967	3.71274e-15	4.67786e-10	0.000323297	1.55181e-10	0.360758	0.619922
784	0.116667	0.325111	0.0116761	0.0115494	4.66863e-07	0.0175472	0.517449	0.107872	0.287835	0.0382384	0.00637082	1.26621e-06	0.0382785	0.521404
785	0.0401582	0.0116279	8.07762e-12	0.000109203	3.54126e-12	0.329577	0.618528	0.0382123	2.48564e-06	0.00559255	0.00643742	4.75743e-05	0.34025	0.609458
786	0.251386	0.167672	0.0232559	0.00888143	3.29865e-07	0.052393	0.496412	0.190735	0.184615	7.73255e-12	0.0126315	0.0127341	0.0874521	0.511833
787	0.516831	0.150925	3.26047e-09	0.0183482	3.37811e-09	0.0482691	0.265626	0.433924	0.127537	0.000497778	0.0191941	0.00637344	0.0929037	0.319569
788	0.0368864	0.445433	0.0933305	0.0173668	6.69829e-06	0.0116038	0.395372	0.0445736	0.443785	0.13476	0.0127367	0.00636943	0.0589773	0.298799
789	0.0806044	0.314239	0.0869738	0.0114492	0.00584595	0.0164384	0.484449	0.0446462	0.372312	0.0707086	0.0127374	0.00636943	0.0573736	0.435853
790	0.0117636	0.141856	0.0174425	0.0174378	6.13891e-09	0.0429226	0.768577	0.0122186	0.134036	0.0171648	0.0126718	1.18393e-05	0.0621623	0.761734
791	0.0578425	0.0634159	0.0178292	0.0116314	7.05231e-09	0.113461	0.73582	0.0979199	0.0447009	0.0254341	0.00704119	0.00636943	0.174157	0.644377
792	0.0866796	0.162492	0.121887	0.035338	0.0406569	0.1084	0.444547	0.0890801	0.260113	0.102776	0.0445131	0.0318879	0.110477	0.361154
793	0.00585905	0.371537	0.0523412	0.0119975	0.00581752	0.0464964	0.505951	0.0360324	0.360305	0.0647501	0.00636981	2.84262e-09	0.0336098	0.498932
794	0.00588888	0.0469683	0.00595987	0.0174422	3.39648e-10	0.135427	0.788314	0.0455647	0.0446536	0.00479221	0.0214298	6.99248e-12	0.127603	0.755957
795	0.0595245	0.139337	0.121465	0.0281092	0.00627868	0.153533	0.491753	0.0738009	0.189529	0.056925	0.0190671	0.00637205	0.183994	0.470312
796	0.0246064	0.0232539	0.0561343	0.0288838	0.0174789	0.415806	0.433837	0.0703953	0.0382953	0.012979	9.14173e-05	0.00637526	0.441226	0.430638
797	0.169784	0.203332	0.0465164	0.0290709	0.00542886	0.0547313	0.491137	0.190793	0.165689	0.050935	0.0382457	0.00681735	0.101227	0.446293
798	0.136585	0.0290725	0.0116289	0.0406497	0.00581494	0.309617	0.466632	0.161476	0.0443923	0.00650108	0.0329104	0.00636944	0.337961	0.41039
799	0.264102	0.133595	0.0232687	0.0918143	2.19086e-06	0.075509	0.411709	0.31289	0.118428	0.025476	0.10168	0.0127389	0.0576699	0.371117
800	0.0822951	0.175104	0.00582157	0.0290421	8.02665e-06	0.103297	0.604433	0.111254	0.106833	0.0189318	0.0128362	4.63153e-07	0.13584	0.614303
801	0.156396	0.028565	0.00582328	0.029079	0.00603479	0.196909	0.577193	0.179556	0.0319045	0.00636958	0.0381242	0.00636943	0.306217	0.43146
802	0.331723	0.0589356	0.011628	0.153499	7.96324e-08	0.153371	0.290842	0.365596	0.0636796	0.0318683	0.105951	1.05167e-12	0.14604	0.286865
803	0.189417	0.017442	0.0116279	0.0354441	0.00581474	0.273945	0.466309	0.223871	0.019116	0.013381	0.0510538	0.00636945	0.301529	0.384679
804	0.105171	0.142399	0.0115972	0.0349015	1.1858e-07	0.057878	0.648053	0.0714504	0.184729	0.0321559	0.0253881	7.95973e-07	0.203	0.483275
805	0.398234	0.0384108	0.00581965	0.132359	0.0232458	0.174598	0.227332	0.455887	0.0508513	0.0318503	0.0952899	3.23699e-07	0.153079	0.213042
806	0.0373432	0.00595681	6.6814e-05	0.0349256	9.61903e-10	0.457749	0.463958	0.0480624	0.0129246	0.0127371	0.000360719	1.13922e-08	0.476292	0.449623
807	0.251205	0.0174443	7.31012e-10	0.0336039	0.0174369	0.526304	0.154006	0.324618	0.0261434	0.0191048	0.047273	0.0103439	0.402713	0.169803
808	0.141675	0.0755352	0.0346546	0.0115485	8.09154e-09	0.14618	0.590408	0.134512	0.107451	0.0562916	4.02336e-09	8.52709e-11	0.159062	0.542683
809	0.314472	0.0174552	1.72696e-06	0.0174487	0.00581349	0.38956	0.255249	0.290428	0.0132543	2.02495e-16	1.22269e-13	0.0126188	0.456944	0.226755
810	0.011359	0.0813632	0.0495499	0.0409484	0.549314	0.0290706	0.238395	0.012741	0.0477385	0.097927	0.0254252	0.593054	0.0130941	0.210021
811	0.0117145	0.161129	0.0929111	0.0404893	0.606324	0.0349892	0.0524434	0.0191149	0.143533	0.101671	0.0254777	0.649195	0.00645778	0.0545515
812	0.0360306	0.13957	0.0523198	0.0523193	0.65678	0.0175825	0.0453979	0.0699197	0.0955984	0.0686602	0.0381146	0.655897	0.0206251	0.0511848
813	0.0290556	0.151197	0.104698	0.0289838	0.639555	0.0290698	0.0174416	0.0127424	0.102486	0.07587	0.0191111	0.776578	0.0068422	0.00637053
814	0.0291065	0.110479	0.122754	0.0464628	0.645283	0.0226792	0.0232362	0.0127406	0.108338	0.0828088	0.0196852	0.751513	0.0121752	0.0127389
815	0.0814284	0.221101	0.0703057	0.0290704	0.436388	0.0345123	0.127194	0.0636358	0.215985	0.0885922	0.0256156	0.460028	0.0254848	0.120658
816	0.035208	0.326476	0.0737873	0.0123753	0.499829	0.0174403	0.0348837	0.0382046	0.293618	0.0642398	0.00613358	0.571353	0.00660528	0.0198454
817	0.0116279	0.0292106	0.325267	0.0407003	0.570071	0.0173095	0.00581401	0.00636943	0.0445805	0.203208	0.0127392	0.694894	0.00636641	0.0318431
818	0.0116281	0.0229141	0.32472	0.0232438	0.565156	0.0290821	0.0232558	0.0127389	0.0511256	0.281147	0.0318474	0.591311	0.0191083	0.0127215
819	0.000259686	0.0639911	0.394656	0.0406668	0.494611	6.15661e-07	0.00581461	0.0127275	0.0764466	0.294972	0.0122931	0.578052	0.0191446	0.00636451
820	0.011628	0.222139	0.231676	0.0291119	0.464887	0.00581563	0.0347429	0.025482	0.2372	0.172882	0.0191095	0.500965	0.0316222	0.0127389
821	0.0116279	0.01163	0.429996	0.0587277	0.458923	0.00586097	0.0232352	0.00636944	0.0508961	0.336792	0.0191419	0.561197	0.0191306	0.00647301
822	5.06721e-07	0.0303209	0.833467	0.0412319	0.0833519	3.67621e-09	0.0116279	0.00636991	0.0899963	0.687701	0.0246096	0.184716	0.0055344	0.0010726
823	0.0173363	0.470134	0.278992	0.0290635	0.145	0.00581395	0.0536606	0.041412	0.463059	0.218289	0.00636513	0.196978	0.0293269	0.0445699
824	0.0406273	0.00582865	0.0697539	0.0465261	0.686037	0.110491	0.0407361	0.0444851	7.73883e-05	0.0557588	0.0270894	0.815187	0.0382103	0.019192
825	0.0232567	0.0170751	0.111694	0.0465127	0.662201	0.0788508	0.0604088	0.00624486	0.0127392	0.16577	0.0319297	0.70019	0.0512788	0.0318471
826	0.0174397	0.023299	0.464189	0.0290227	0.413048	0.00589887	0.0471022	0.00636943	0.0191089	0.430227	0.0128301	0.474003	0.0254836	0.031978
827	0.144322	0.0348851	0.127899	0.070018	0.558926	0.0406906	0.0232588	0.0827814	0.0127389	0.147339	0.0512123	0.642173	0.0318954	0.0318594
828	0.0465118	0.0116535	0.0817555	0.116266	0.680053	0.046258	0.0175019	0.0191422	0.0128411	0.0831249	0.0764753	0.757462	0.030789	0.0201653
829	0.0116281	0.023278	0.122023	0.0640915	0.674426	0.0871119	0.0174418	0.00638769	0.0317957	0.0984875	0.0628294	0.768975	0.0251358	0.00638851
830	0.0289906	0.0117467	0.0348873	0.0655962	0.738499	0.0729973	0.0472828	0.0191125	0.031843	0.0703495	0.0228013	0.734874	0.0700641	0.0509559
831	0.0770064	0.0762884	0.166667	0.0638479	0.529203	0.0300407	0.0569466	0.0254789	0.0383235	0.196448	0.0221605	0.641154	0.044586	0.0318492
832	0.116364	0.0232311	0.121959	0.116816	0.536829	0.0406285	0.0441718	0.0509837	0.0254776	0.121228	0.063878	0.674802	0.0191665	0.0444647
833	0.00581784	3.77263e-07	0.360402	0.0523362	0.529076	0.0348837	0.017483	0.00636943	0.0063691	0.325871	0.0127392	0.610434	0.0254627	0.0127548
834	0.0232259	0.164852	0.364037	0.0290804	0.395548	0.00581463	0.017442	0.0190991	0.17299	0.336472	0.0257248	0.420173	0.00637562	0.0191666
835	0.0180096	7.73005e-08	0.220886	0.145387	0.558132	0.034886	0.0226996	4.24696e-06	0.0191212	0.184535	0.0637137	0.700662	0.0192251	0.0127389
836	0.191138	0.0174505	0.101366	0.134275	0.469351	0.0397469	0.0466724	0.0955622	0.0445292	0.114745	0.0446029	0.592261	0.0700594	0.0382403
837	0.0122212	0.00619882	0.057157	0.0581657	0.652213	0.0844264	0.129618	2.65516e-05	0.00636943	0.121867	0.00639002	0.718463	0.025907	0.120977
838	0.0492313	0.0116281	0.0701517	0.308519	0.450271	0.0693372	0.0408618	0.107197	0.0127389	0.050966	0.242809	0.548063	0.0254962	0.0127296
839	0.00581395	1.73071e-08	0.308311	0.192322	0.423882	0.0522734	0.0173972	0.0318467	0.0190345	0.254961	0.139809	0.509887	0.0239276	0.0205338
840	8.47128e-05	0.00581396	0.0926788	0.0406965	0.657298	0.0698039	0.133624	0.0115138	0.0129305	0.103122	0.0317295	0.705428	0.0333755	0.101901
841	0.0346175	0.34852	0.357384	0.0134477	0.00582445	0.0175323	0.222674	0.0255683	0.401744	0.39455	0.00636947	0.00638335	0.0496764	0.115708
842	0.0391649	0.495552	0.394592	0.00581395	0.00590815	0.0176566	0.0413123	0.0191086	0.556366	0.341351	0.019108	2.58456e-07	0.0195347	0.044531
843	0.137481	0.617375	0.076449	2.07666e-10	1.89005e-07	0.0232214	0.145474	0.123983	0.621204	0.0830106	0.0127354	3.13067e-08	0.0572879	0.101779
844	0.168605	0.412679	0.357385	0.0497414	0.0115891	3.14694e-13	9.2989e-19	0.177376	0.406199	0.272937	0.124345	0.0191433	9.31993e-11	4.47907e-10
845	0.0350446	0.565517	0.393605	2.98489e-26	5.58964e-06	3.53646e-08	0.00582815	0.0447135	0.603619	0.307051	0.0063811	0.0191254	0.0191081	2.13032e-06
846	0.446688	0.387792	6.37668e-08	0.00581374	0.0174419	0.0376107	0.104654	0.495224	0.327412	0.00647569	0.0127486	2.02673e-11	0.0507281	0.107411
847	0.154129	0.730932	0.0716801	1.82478e-20	1.54528e-07	0.0141874	0.0290714	0.134024	0.743765	0.0585376	0.0127389	0.00636943	0.0190745	0.0254904
848	0.040914	0.649324	0.292298	0.00583513	0.00581517	3.71204e-15	0.00581395	0.0445918	0.744737	0.182723	0.0127335	0.00639476	0.00637047	0.0024499
849	0.582928	0.33123	0.00564222	0.00581445	0.00581421	0.0169519	0.0516197	0.53727	0.386259	0.00487837	0.0257662	3.1941e-06	0.0203329	0.0254902
850	0.227652	0.700069	0.0617745	1.60985e-05	2.45345e-05	0.00337834	0.00708521	0.235901	0.675296	0.0444962	0.0251847	3.08265e-10	0.0191027	1.9082e-05
851	0.152912	0.732036	0.114522	2.44903e-10	3.70175e-09	5.80718e-08	0.000530172	0.11526	0.750893	0.0885122	0.0254357	7.02475e-11	0.00715982	0.0127388
852	0.40707	0.533992	0.0183704	0.00579212	1.04252e-10	0.00581395	0.0289616	0.403749	0.530294	0.00862674	0.0254794	7.71213e-12	0.0190876	0.0127625
853	0.272031	0.595788	0.0854353	0.035087	0.00584494	3.36817e-14	0.00581395	0.250047	0.606409	0.0646239	0.072241	0.00636974	0.000309385	1.51706e-13
854	0.227511	0.663498	0.078373	0.0248028	1.28448e-05	1.93444e-13	0.00580145	0.221644	0.680639	0.0593969	0.0255809	0.00636943	0.00636941	3.37945e-07
855	0.356625	0.608192	0.00618403	0.0173769	2.02304e-08	3.30072e-12	0.0116216	0.302971	0.615429	0.00717057	0.0445573	1.88625e-13	0.0225238	0.00734768
856	0.616429	0.313939	0.00581395	0.0174418	2.02935e-09	0.023199	0.0231765	0.577464	0.33974	3.03984e-07	0.0334679	2.08873e-10	0.0379243	0.011404
857	0.525913	0.373476	0.0117727	0.0713562	7.83497e-08	0.011626	0.00585654	0.485045	0.399121	8.75591e-05	0.0910338	9.04323e-14	0.0183433	0.00636942
858	0.069792	0.405228	0.319063	0.00823835	0.186047	4.62518e-06	0.0116278	0.0566452	0.351792	0.305099	0.0191114	0.216808	0.0186965	0.0318482
859	0.0929965	0.533976	0.181007	0.0467055	0.122062	0.0232517	4.06512e-07	0.0893563	0.527647	0.217337	0.0254802	0.114613	0.012763	0.0128035
860	0.103373	0.563976	0.222118	0.0232558	0.0465805	0.00580331	0.0348931	0.100922	0.491115	0.260765	0.058179	0.0764214	9.00557e-06	0.0125883
861	0.115129	0.343438	0.308134	0.0117158	0.0643959	0.0448874	0.112299	0.121255	0.26015	0.417047	0.0296501	0.0573287	0.0321075	0.0824618
862	0.0251146	0.49102	0.0756082	0.00581113	0.0290536	0.00603595	0.367357	0.000999307	0.494315	0.0633381	0.0125247	0.0380152	0.0124278	0.37838
863	0.0281955	0.417898	0.0813539	0.00581395	0.017458	0.00741178	0.441869	0.00639727	0.427169	0.0701582	6.72993e-06	0.0509587	0.0318563	0.413454
864	0.0988375	0.482873	0.0348852	0.0176297	0.256181	0.0116658	0.0979282	0.0576308	0.554438	0.0759785	0.00636941	0.22324	0.0123264	0.0700167
865	0.0106207	0.626748	0.140916	0.0174417	0.104554	0.00582304	0.093897	0.00636998	0.669296	0.0757566	0.0191083	0.159169	0.019114	0.0511855
866	0.0174548	0.596801	0.28712	1.35762e-14	0.0523291	0.0116142	0.0346814	1.90562e-06	0.646294	0.229803	0.00636951	0.0717805	0.0190929	0.0266578
867	0.0232606	0.618766	0.288369	4.58611e-21	0.0175389	0.0116265	0.0404384	0.00636915	0.717943	0.191275	0.00636945	0.0255372	0.0188348	0.0336713
868	0.0407144	0.689135	0.113851	7.36883e-09	0.023204	2.17288e-09	0.133095	0.0322757	0.68636	0.0829089	9.89927e-09	0.0509331	0.0306133	0.116908
869	2.41134e-08	0.480045	0.45578	6.8707e-08	0.0408401	4.46259e-13	0.0233355	0.00636984	0.566072	0.350347	0.00855948	0.049542	1.68503e-06	0.0191084
870	0.222262	0.421539	0.00584952	0.00581395	4.98513e-07	0.00575495	0.33878	0.152057	0.48108	0.0189826	0.0127061	0.0509556	0.03197	0.252248
871	0.0665818	0.699817	0.0866436	0.00581354	0.00582747	0.00178662	0.13353	0.0458625	0.737058	0.0509513	0.00636804	0.0130332	0.0257144	0.121012
872	0.0232917	0.569646	0.347735	0.0116268	0.0116286	0.000109567	0.0359617	0.0131215	0.666625	0.224831	0.0127113	0.00636951	0.00629559	0.0700461
873	0.224257	0.500184	0.0756443	0.0196241	0.0057796	0.00546241	0.169049	0.198008	0.541074	0.120247	0.0190632	0.0319124	0.0130217	0.0766744
874	0.0174504	0.465107	0.412573	1.46969e-07	0.0344403	1.36228e-08	0.0704284	0.0191083	0.441159	0.437675	0.00636955	0.0192547	0.0127471	0.0636869
875	0.206693	0.587409	0.0290625	0.0116279	3.58985e-07	0.0116251	0.153582	0.184696	0.614363	0.0189315	6.33975e-05	0.0254779	0.0312564	0.125212
876	0.162743	0.470814	0.093038	0.0288466	0.0174419	0.0235143	0.203602	0.143454	0.449299	0.176761	0.0191123	0.0254813	0.0258873	0.160005
877	0.107707	0.646679	0.0591434	0.0057846	0.0058142	0.013047	0.161824	0.0448086	0.679738	0.0395752	0.000262219	0.0063896	0.0383044	0.190922
878	0.185914	0.62226	0.0639086	0.0290696	0.011628	0.0116277	0.0755919	0.192582	0.635584	0.101379	0.00636962	0.0191087	0.006386	0.0385906
879	0.232554	0.453161	0.108313	0.0465429	0.0116263	0.0176538	0.130149	0.13998	0.499307	0.156155	0.0569237	0.0129885	0.0455454	0.0891004
880	0.0272813	0.400077	0.299502	2.01147e-06	0.0294828	0.00560504	0.238049	0.00637476	0.42918	0.353186	0.00025389	0.019109	0.0254777	0.166419
881	0.127476	0.720052	0.0408296	5.61953e-21	0.00579851	0.011453	0.094391	0.124383	0.74697	0.0457779	6.20452e-05	0.00636996	0.01274	0.0636969
882	0.144865	0.466159	0.0288599	3.40335e-13	0.000212795	0.0114228	0.34848	0.094315	0.460642	0.0636672	0.00636933	3.3426e-10	0.0573856	0.317621
883	0.124792	0.642719	0.133216	0.0288909	0.0117379	7.79169e-08	0.0586437	0.0894852	0.693902	0.172035	0.0127326	0.0127357	0.00636933	0.0127395
884	0.185716	0.437079	0.132631	0.0554458	0.0231941	0.0260904	0.139844	0.165626	0.480293	0.220182	0.0318597	0.00736318	0.0182197	0.0764569
885	0.077358	0.665643	0.181386	0.00581369	0.00581395	0.0116279	0.0523578	0.0445058	0.682645	0.177446	0.00636897	0.0127363	0.0190402	0.0572578
886	0.241588	0.424267	0.131248	0.057315	0.00580473	0.0116394	0.128137	0.184271	0.483208	0.20311	0.0317707	0.00636971	0.0413326	0.0499376
887	0.0947607	0.59287	0.128209	0.00581395	2.49959e-08	0.00581461	0.172532	0.0696211	0.606232	0.124345	0.012103	0.0127378	0.0188346	0.156127
888	0.078885	0.581506	0.285251	0.00821622	6.64727e-07	0.0126851	0.0334552	0.0433978	0.598638	0.306913	2.1917e-05	0.0254603	0.0127387	0.0128296
889	0.0909471	0.563932	0.267608	1.16251e-10	0.00581701	0.0058212	0.0658749	0.0827168	0.591408	0.273942	0.00637167	0.00637118	0.0071137	0.0320766
890	0.0177406	0.556006	0.396198	0.00581395	1.01314e-06	0.00581395	0.0184261	0.0206124	0.626956	0.282554	0.0127335	0.00636959	0.0126771	0.0380971
891	0.0221498	0.440917	0.450951	0.0232381	0.0101581	0.0174032	0.0351823	0.0805166	0.512985	0.367933	0.00636838	4.35162e-05	0.0063691	0.0257838
892	0.14755	0.455	0.180177	0.0290131	0.0116638	0.00582031	0.170776	0.127642	0.578872	0.177019	0.0254838	0.00637638	0.0208387	0.0637673
893	0.0997725	0.665526	0.194011	2.42941e-12	0.0116422	0.0116279	0.0174209	0.0833482	0.654265	0.217737	0.00636943	0.00662464	0.0128084	0.0188478
894	0.165106	0.577401	0.238353	0.011629	1.60169e-05	0.00581397	0.00168117	0.176635	0.565892	0.154084	0.0333365	0.0127168	0.0261711	0.0311648
895	0.217986	0.464515	0.240093	0.0364438	0.00614512	0.0232787	0.0115381	0.222322	0.426711	0.203478	0.0582012	0.0127389	0.0423281	0.0342205
896	0.0774798	0.512109	0.235976	0.0174462	0.0191312	0.0176005	0.120257	0.13414	0.486768	0.165809	0.0254563	0.00636944	0.0508724	0.130585
897	0.536659	0.285392	0.0464634	0.0277236	0.00581016	0.0233646	0.0745871	0.466148	0.290479	0.043364	0.0284877	7.18038e-09	0.0519522	0.119569
898	0.0257686	0.427163	0.28948	0.218614	0.00581399	4.85538e-16	0.0331591	0.0561884	0.375296	0.217988	0.318862	3.56165e-10	3.32103e-11	0.0316659
899	0.156903	0.458665	0.12236	0.227169	0.0174574	1.4703e-16	0.0174461	0.139734	0.411864	0.106905	0.28443	6.44368e-11	0.00636946	0.0506981
900	0.170023	0.373491	0.334785	0.0988704	0.00545967	9.79694e-13	0.0173714	0.117168	0.509819	0.220484	0.137611	0.00636943	0.00217792	0.00636933
901	0.116596	0.231641	0.0352535	0.0262519	0.034795	0.0904138	0.465048	0.114658	0.178118	0.0193193	0.0639364	0.0191322	0.0941441	0.510692
902	0.00581426	0.500591	0.377694	0.0744134	0.00581399	0.000789732	0.0348839	0.0267314	0.52136	0.349878	0.0827904	4.32669e-08	0.00638159	0.0128582
903	0.139579	0.376949	0.105728	0.0291301	0.075533	0.0698041	0.203277	0.141372	0.404503	0.0827116	0.0318883	0.0599288	0.0687374	0.210858
904	0.00582157	0.466719	0.399468	0.0406786	0.0348845	0.00581815	0.0466105	0.0181159	0.504189	0.279268	0.0753901	0.0318531	0.0263874	0.0647957
905	0.000943267	0.371605	0.376543	0.0117337	0.0238717	0.0174152	0.197889	0.00651534	0.450162	0.211732	5.77946e-05	0.00643299	0.031994	0.293106
906	0.011768	0.345979	0.110827	0.0175607	0.0116285	0.022992	0.479245	0.031444	0.369496	0.0767809	0.00636942	0.00637612	0.0195152	0.490019
907	0.00581367	0.538931	0.286603	0.00581259	0.011649	1.46552e-06	0.151189	0.00639625	0.500841	0.289136	2.50947e-06	0.0191214	0.0254535	0.15905
908	0.0172899	0.512858	0.39864	3.2786e-10	0.0118558	0.0116279	0.0477282	0.000171047	0.572142	0.348867	8.39822e-09	0.0127122	0.0127388	0.0533688
909	0.0279208	0.690781	0.0745878	0.00581384	5.37459e-09	0.0152243	0.185672	0.0317182	0.718919	0.0576337	0.00658471	1.34426e-07	0.039587	0.145558
910	0.0697744	0.0532677	0.432941	0.0814697	0.020309	0.0812597	0.260978	0.0635925	0.0448515	0.534783	0.0319088	0.0254777	0.0637093	0.235677
911	0.0697719	0.092304	0.401666	0.0815549	0.0348926	0.081127	0.238684	0.0702584	0.0443513	0.524736	0.0640224	0.0254758	0.069876	0.20128
912	0.261162	0.0578568	0.424532	0.146681	0.0117431	0.0348825	0.0631427	0.222974	0.0510939	0.458534	0.127159	0.0571109	0.0297171	0.0534112
913	0.0240977	0.0873476	0.686357	0.0638803	1.35636e-05	0.0298532	0.108451	0.0509219	0.095571	0.681492	0.0572812	0.0318313	0.0128375	0.0700645
914	0.0349109	0.118444	0.642567	0.0411783	0.0233716	0.0235262	0.116002	0.0405783	0.0830445	0.718094	0.0455467	0.0127391	0.012874	0.0871235
915	0.1107	0.0928062	0.610937	0.162349	0.0173922	2.56669e-06	0.00581349	0.15267	0.0501896	0.565007	0.168459	0.0381966	6.30827e-10	0.0254777
916	0.0514825	0.170544	0.480656	0.0348836	0.011628	0.0305503	0.220256	0.0407184	0.139487	0.605551	0.0358169	0.0191087	0.0253076	0.13401
917	0.0290692	0.060285	0.845531	0.0419319	0.0115603	4.15646e-12	0.0116227	0.0127146	0.0708906	0.823848	0.072724	0.0192951	0.000479435	4.78492e-05
918	0.0116956	0.0985995	0.837181	0.0116279	6.17475e-05	2.83717e-05	0.0408058	0.0316171	0.110824	0.79489	0.0282932	0.0216244	0.0127483	3.12624e-06
919	0.0251084	0.254158	0.627956	0.0174417	0.0113495	0.011625	0.0523614	0.019107	0.213469	0.646199	0.0127429	0.00636945	0.0190931	0.0830201
920	0.0116279	0.101467	0.857959	0.0173381	0.00579372	4.04883e-09	0.00581395	0.0254964	0.133832	0.796645	0.0249101	0.0191165	5.12335e-09	1.55321e-09
921	0.0465207	0.141469	0.757349	0.0397077	0.0091394	4.21084e-11	0.00581395	0.0637306	0.182163	0.639884	0.0772378	0.0305893	0.00636942	2.51684e-05
922	0.00723708	0.190056	0.773685	0.00581396	0.00576038	1.23396e-12	0.017447	0.0063899	0.226092	0.735672	6.53855e-06	0.0127389	0.00631089	0.0127904
923	0.0109487	0.24436	0.727017	0.00581395	0.0116279	6.50041e-11	0.000232415	0.0216807	0.274624	0.646132	0.0384531	0.0191104	3.17254e-11	4.3896e-26
924	0.0173972	0.313473	0.656759	0.00580774	0.000749542	1.5356e-11	0.00581395	0.0228743	0.366694	0.58872	0.00254505	0.0191071	5.8774e-05	4.08716e-08
925	0.0477518	0.494735	0.445484	0.00621484	0.00581406	5.89069e-18	7.19879e-14	0.0798739	0.600117	0.280963	0.0318655	0.00717595	4.25008e-06	1.85595e-12
926	0.0115356	0.0116865	0.523729	0.0290718	0.37749	0.0174186	0.0290685	1.16835e-06	0.018777	0.496562	0.00636657	0.420798	0.0318563	0.0256386
927	0.00581395	0.0398782	0.561298	0.0233259	0.309427	0.0115275	0.04873	0.0190412	0.0252859	0.584169	0.0126074	0.319483	0.0202428	0.0191713
928	1.07157e-06	0.0174411	0.824544	0.0232543	0.134709	5.10165e-05	1.20476e-16	0.00636943	0.0410273	0.715676	0.0086832	0.214796	0.000709804	0.0127388
929	0.00581391	0.017511	0.54544	0.0521305	0.311635	0.0402602	0.0272095	3.24601e-12	2.15309e-07	0.629913	0.0127395	0.293512	0.0446707	0.0191645
930	0.0232355	0.0116327	0.405161	0.0521536	0.319639	0.0696195	0.118559	0.0064114	0.00637094	0.456974	0.0127644	0.383715	0.0572751	0.0764887
931	0.00581448	0.0116283	0.822003	0.0324929	0.0986651	0.0173537	0.0120426	1.94045e-06	0.00636136	0.770275	0.0129981	0.184883	0.00637286	0.0191083
932	3.69193e-06	0.302863	0.577448	0.0174487	0.0990419	6.1119e-11	0.00319461	0.0122409	0.299774	0.523531	0.031838	0.126246	5.92927e-09	0.00636942
933	0.00622422	0.0290635	0.860496	0.0229991	0.0521592	0.0174351	0.0116226	1.53368e-06	0.0205923	0.866144	0.0190108	0.0814832	2.9433e-05	0.012739
934	0.0764065	0.028937	0.296474	0.0293845	0.199067	0.127951	0.24178	0.0127389	0.00636906	0.41238	0.00797739	0.280133	0.0744746	0.205926
935	0.0116569	0.359028	0.536453	0.0058168	0.0754178	0.011628	1.4697e-08	0.0191092	0.380124	0.466832	0.0191081	0.0957191	0.00636949	0.012739
936	0.0171744	0.0174428	0.608143	0.0409395	0.141976	0.0523257	0.121998	0.0127361	0.0193028	0.687586	0.0127395	0.172047	0.0446197	0.0509687
937	1.20523e-05	0.0581975	0.769698	0.0116285	0.0467134	0.0208108	0.0929399	1.9085e-06	0.0873105	0.821337	6.85853e-07	0.0194113	0.0333249	0.0386133
938	2.08596e-05	0.0408329	0.620933	0.0121672	0.0697548	0.0698464	0.186445	0.00636947	0.0442444	0.791743	0.00636272	0.0513035	0.0254828	0.0744943
939	0.00581381	0.0519391	0.615859	0.0116392	0.0388176	0.0432336	0.232697	0.00636848	0.0445647	0.780983	5.52405e-06	0.0151539	0.0445849	0.108339
940	0.0116109	0.106611	0.676478	0.0174473	0.0445962	0.046639	0.0966175	1.65488e-07	0.106656	0.761595	0.00636569	0.019132	0.0422856	0.0639654
941	0.0174527	0.035329	0.435926	0.023298	0.0352278	0.133217	0.319549	0.0127303	0.038345	0.699471	0.00637796	0.0384089	0.0570781	0.147589
942	0.0166673	0.0240443	0.433882	0.0289732	0.0349113	0.193237	0.268285	0.00745802	0.0256323	0.660826	0.0127376	0.0433381	0.0700934	0.179914
943	0.0116668	0.0467753	0.507586	0.026822	0.0233002	0.145293	0.238557	0.00636654	0.0449055	0.73235	0.00636943	0.025475	0.0438465	0.140687
944	0.0116281	0.0233186	0.337029	0.0232577	0.447785	0.0227825	0.134199	3.3757e-07	0.044733	0.366421	0.0217636	0.424003	0.00997578	0.133103
945	0.0115554	0.141008	0.441498	0.00577804	0.10979	2.30824e-08	0.29037	5.93093e-08	0.204061	0.348542	4.15631e-05	0.14008	0.0253796	0.281895
946	0.00581395	0.0531317	0.541722	0.0349274	0.29398	0.0125521	0.0578731	5.16849e-11	0.127415	0.531922	0.0127381	0.271867	0.017889	0.0381687
947	0.0173312	0.221698	0.435919	0.0458627	0.209706	0.0114468	0.0580366	0.00688983	0.254213	0.419498	0.0384676	0.216687	0.029896	0.0343488
948	0.00581395	0.197763	0.48576	0.0229725	0.0999315	0.0232552	0.164504	7.21532e-06	0.210212	0.462381	4.90667e-06	0.152578	0.0127387	0.162078
949	0.011428	0.133958	0.644564	0.00581395	0.093051	0.0120732	0.0991125	2.23666e-05	0.191595	0.528387	0.012881	0.14637	0.0317934	0.0889513
950	0.0169264	0.230219	0.155015	0.0174418	0.0290869	0.018651	0.53266	0.0191086	0.246167	0.23167	0.012754	0.0575066	0.038049	0.394745
951	0.0168536	0.157996	0.255759	0.00584571	0.046371	0.0174198	0.499754	0.0127455	0.186779	0.327278	0.0127386	0.0784549	0.0384884	0.343515
952	0.0349264	0.158342	0.225854	0.0174234	0.0190126	0.0391009	0.50534	0.0255136	0.191144	0.329322	2.36234e-07	0.0318932	0.0508998	0.371227
953	0.0463708	0.354242	0.244642	0.0230527	0.0115336	8.47114e-11	0.320159	0.019103	0.285032	0.330016	0.00637828	0.0318472	0.0254777	0.302145
954	1.93642e-07	0.00581399	0.704537	0.0451635	0.244467	1.85996e-05	2.33435e-07	6.07779e-10	0.044719	0.661343	0.0244369	0.269495	1.19148e-06	5.66523e-06
955	0.0118593	0.0291669	0.697241	0.0571651	0.169916	0.0113965	0.0232556	0.00636943	0.0957927	0.624735	0.0192371	0.178647	0.0127833	0.062435
956	1.66498e-09	0.0349447	0.837456	0.0348356	0.074089	0.00581395	0.012861	1.87244e-05	0.164682	0.713682	0.0258868	0.076604	0.00636942	0.0127575
957	0.000151584	0.0958023	0.784175	0.0526895	0.0498176	0.00581119	0.0115525	2.41163e-07	0.177865	0.679013	0.0191583	0.11453	8.92258e-05	0.00934495
958	0.0114486	0.0959634	0.696484	0.0582043	0.0796252	0.00581397	0.0524608	5.39237e-07	0.220567	0.568114	0.0255721	0.0837962	0.0190661	0.082884
959	0.000273709	0.172281	0.729126	0.0230544	0.057865	0.00577519	0.0116251	0.00503335	0.246399	0.669428	0.0131977	0.0455607	0.00693129	0.0134499
960	0.00581395	0.105002	0.749737	0.0116306	0.0579889	0.0116279	0.0581999	1.51811e-08	0.186001	0.632478	0.0063695	0.050828	0.00141256	0.12291
961	0.0116275	0.0233891	0.885006	0.034869	0.0276664	1.15086e-11	0.0174419	9.24191e-16	0.109993	0.797127	0.0104694	0.0447197	0.010682	0.0270087
962	0.0116192	0.253462	0.257491	0.0294444	0.0527304	0.0255538	0.369699	1.61811e-07	0.34354	0.190709	0.0181234	0.0258087	0.0220629	0.399756
963	0.00580722	0.107639	0.827812	0.00581395	0.0238585	0.0116278	0.0174418	0.00631162	0.165272	0.75747	0.0193434	0.0133262	0.012793	0.025483
964	0.0113489	0.149432	0.727742	0.00713062	0.0517759	0.00581509	0.0467559	0.00636744	0.269576	0.627273	2.14276e-06	0.0454078	0.000321104	0.0510522
965	0.0231983	0.157604	0.0520307	0.0232511	0.0116289	0.0237276	0.70856	0.0255674	0.121132	0.0511137	0.0182062	0.0063739	0.0731542	0.704452
966	0.0116279	0.0232526	0.90734	0.0116278	0.0285787	1.11715e-05	0.017562	1.27449e-13	0.107874	0.821037	4.0173e-13	0.0257328	0.00633862	0.0390174
967	0.0174421	0.213914	0.692675	0.00217337	0.011628	0.0210753	0.0410927	0.00652907	0.217142	0.699213	0.000376953	0.00637233	0.0127956	0.0575716
968	0.00581395	0.216001	0.708058	0.0116314	0.0293275	0.00581447	0.0233541	7.32004e-06	0.312238	0.618643	5.20539e-11	0.0317981	0.0127373	0.0245761
969	0.0283145	0.316284	0.480879	0.0174861	0.0116432	0.0119159	0.133477	0.0290786	0.379039	0.429332	0.0127403	0.0191081	0.0220627	0.10864
970	0.0836824	0.363421	0.368965	0.0115657	5.93526e-07	0.0232365	0.149128	0.0622227	0.441882	0.279763	0.0190868	0.00637094	0.0253563	0.165319
971	0.00585712	0.104593	0.842322	0.0116279	0.0239718	0.00660837	0.00501959	0.00478441	0.172843	0.771168	0.00578373	0.0197162	0.0191083	0.00659565
972	1.41157e-07	0.157487	0.790009	0.0335497	0.00724451	0.00581633	0.00589367	0.00662051	0.278564	0.645089	0.0127393	0.0317918	0.0188261	0.00636936
973	0.0406997	0.22743	0.665255	0.0232486	0.020416	0.0059354	0.0170148	0.0694763	0.338377	0.465245	0.0505476	0.0191083	0.00635391	0.0508918
974	0.00581395	0.177428	0.712194	0.0174381	0.0233943	0.0232748	0.0404569	0.0189804	0.272901	0.652408	0.0126107	0.00642127	0.0106093	0.026069
975	0.0232951	0.277294	0.670325	0.00581453	1.59354e-05	0.0173218	0.00593396	0.0255945	0.425918	0.49785	0.019087	0.00608405	0.0190935	0.006373
976	0.0401814	0.370067	0.287875	0.0120622	0.0183596	0.0348803	0.236575	0.0519876	0.31045	0.378474	0.0191187	0.0126544	0.0321592	0.195156
977	0.0339943	0.24416	0.320269	0.0348839	0.0179652	0.0527718	0.295956	0.0205988	0.304365	0.356483	0.012739	0.00701329	0.0568375	0.241964
978	1.21846e-06	0.0314511	0.349302	0.607577	0.0058753	2.10793e-10	0.00579364	6.23863e-05	0.033264	0.222367	0.711983	0.0259529	8.46004e-07	0.00636942
979	1.72736e-08	0.0274215	0.475752	0.467756	0.0290696	3.13831e-11	1.46458e-16	0.00637202	0.0523989	0.370375	0.532871	0.0379653	1.80263e-05	9.7004e-14
980	5.0782e-06	0.0607324	0.732217	0.195416	0.0116301	2.3489e-15	1.61093e-11	0.019108	0.0930005	0.658558	0.203848	0.0190654	0.00642042	2.97271e-10
981	0.00547423	0.0407589	0.412861	0.511836	0.0116288	0.0174411	1.20848e-14	0.0127421	0.0510509	0.35771	0.565336	0.0127706	0.000390062	1.51607e-10
982	4.21903e-05	0.214343	0.696885	0.0538463	0.0174418	7.45171e-08	0.0174415	0.0318413	0.161709	0.674084	0.101381	0.00636933	0.0126835	0.0119318
983	1.30287e-05	0.0351685	0.871725	0.0814659	0.0116276	1.20306e-10	2.14273e-21	0.0185805	0.0762746	0.800232	0.0799318	0.0249809	1.70381e-09	2.00727e-19
984	0.00581396	0.0404139	0.818921	0.134505	0.000345539	6.31372e-11	6.76737e-07	2.9806e-09	0.0890744	0.745863	0.158351	0.00671171	2.81322e-08	6.93997e-11
985	6.86288e-08	0.102088	0.854169	0.0321314	0.00579739	2.68261e-15	0.00581395	0.0191672	0.172315	0.770025	0.0384922	1.07937e-06	1.29367e-11	1.06666e-07
986	0.0116377	0.0579542	0.814149	0.110445	8.51611e-11	4.47343e-15	0.00581407	0.00636745	0.133221	0.705788	0.154623	1.86991e-07	1.03383e-07	6.81394e-15
987	5.64392e-16	0.0427511	0.905286	0.0372187	0.0147445	4.49849e-12	5.44009e-29	0.0127362	0.0826063	0.84401	0.0478727	0.0127744	6.25187e-11	9.56546e-12
988	0.0116303	0.197192	0.733233	0.040542	0.0115893	1.67784e-12	0.00581395	0.0306478	0.296469	0.64527	0.0148886	0.0127092	1.62868e-05	1.00266e-23
989	0.00859962	0.322481	0.584519	0.0340725	0.0212677	0.00581396	0.0232457	0.0186258	0.419969	0.478919	0.038159	3.52041e-08	0.0188497	0.025478
990	0.0116627	0.146067	0.800847	0.0297917	0.00581803	2.55027e-13	0.00581389	0.0191423	0.255525	0.673888	0.0446347	0.00680955	2.74142e-12	4.30168e-16
991	0.0174411	0.209903	0.487646	0.0116365	0.0351058	0.0524659	0.185802	0.031887	0.292655	0.369753	0.0317415	0.01916	0.081866	0.172937
992	0.00581395	0.116919	0.810946	0.064256	0.00204529	6.09313e-12	1.92302e-05	0.017804	0.193399	0.706127	0.0826594	1.06984e-05	1.04725e-10	4.69386e-15
993	0.0175226	0.144823	0.756117	0.0640333	0.00586797	4.65953e-08	0.0116351	0.0254312	0.231007	0.679583	0.0639739	4.88239e-06	3.41468e-08	1.18867e-07
994	0.167927	0.199997	0.354702	0.184261	0.011693	0.0174403	0.0639795	0.197627	0.280441	0.303189	0.188998	8.03899e-10	0.0109709	0.0187745
995	0.133409	0.190341	0.511016	0.122235	0.0116286	8.28755e-10	0.03137	0.10452	0.257585	0.508757	0.122769	2.12842e-10	0.00636943	6.78782e-18
996	0.0469207	0.42166	0.414161	0.0351513	0.0116323	0.00803144	0.0624428	0.0846276	0.535599	0.328486	0.0384355	6.40616e-07	2.26976e-07	0.0128507
997	0.0994747	0.296321	0.423982	0.127825	0.011628	0.00581561	0.034954	0.10818	0.444442	0.340121	0.0897101	1.16584e-07	1.14131e-06	0.0175463
998	0.127616	0.115814	0.18506	0.182534	0.0597619	0.18949	0.139725	0.126358	0.1271	0.174277	0.18465	0.0677827	0.175722	0.144111
999	0.127122	0.118633	0.197599	0.168292	0.0593262	0.189015	0.140012	0.126178	0.131233	0.185162	0.17068	0.0670335	0.175568	0.144145

## Sheet: Figure 2b
	Entropy
	TD	ASD
Region
0	1.45123	1.38411
1	0.781141	0.87642
2	0.722424	0.716448
3	0.352075	0.223801
4	0.994258	1.05929
5	0.354762	0.31708
6	0.845663	0.99472
7	0.261248	0.212891
8	0.39937	0.440814
9	0.464455	0.269086
10	0.392269	0.242136
11	0.69417	0.698383
12	0.344295	0.239081
13	0.49723	0.488827
14	0.418148	0.314183
15	0.236238	0.109356
16	0.313227	0.276635
17	0.688353	0.652869
18	0.323543	0.186212
19	1.04734	0.930862
20	0.932861	0.860794
21	0.410402	0.359474
22	0.235566	0.136651
23	0.520604	0.482252
24	0.275287	0.186092
25	0.284152	0.0888973
26	0.324631	0.345731
27	0.748999	0.730487
28	0.368882	0.413882
29	0.460833	0.607221
30	0.649897	0.733906
31	0.463832	0.326477
32	0.274792	0.35764
33	0.330963	0.239566
34	0.215531	0.105957
35	1.31386	1.22721
36	0.300683	0.115661
37	0.440097	0.311538
38	0.244493	0.175392
39	0.445431	0.499739
40	0.690402	0.866551
41	0.833785	1.06507
42	0.166746	0.106682
43	0.310767	0.360044
44	0.528017	0.433058
45	0.427995	0.406343
46	0.293991	0.154872
47	0.685118	0.831866
48	0.186091	0.258287
49	0.748597	0.475216
50	0.240382	0.0770696
51	0.369802	0.28965
52	0.36586	0.184787
53	0.28595	0.230326
54	0.662456	0.708
55	0.311092	0.379014
56	0.295643	0.193626
57	0.173546	0.0946019
58	1.45535	1.55573
59	0.195113	0.0771963
60	0.985309	0.910174
61	0.336711	0.115589
62	0.834074	0.838245
63	0.221425	0.188548
64	0.526819	0.363123
65	0.448337	0.413838
66	0.304346	0.13059
67	0.167126	0.125262
68	0.873952	0.812158
69	0.218888	0.132592
70	0.542501	0.410182
71	0.479468	0.384919
72	0.294229	0.115726
73	0.873403	0.845282
74	0.757783	0.632025
75	0.215857	0.196101
76	0.676286	0.561888
77	0.859383	0.630005
78	0.557117	0.563023
79	0.975758	0.814757
80	1.39978	1.36378
81	1.23446	1.22322
82	0.909622	0.900702
83	1.04444	1.13954
84	1.08564	1.29939
85	0.845684	0.876191
86	0.941643	0.998408
87	1.40302	1.52811
88	0.994059	1.05081
89	0.919993	1.02766
90	0.94454	0.879156
91	0.921355	0.893276
92	0.785683	0.829648
93	1.39615	1.51636
94	1.01888	1.02926
95	0.896128	0.912334
96	0.871609	0.828712
97	0.698012	0.816758
98	0.892046	1.10706
99	1.52928	1.61845
100	0.936228	1.1051
101	0.737612	0.806927
102	0.823968	0.919155
103	1.42021	1.43412
104	0.832697	0.812792
105	0.897486	0.982081
106	0.684153	0.840122
107	0.67018	0.872794
108	0.774023	0.807577
109	0.637831	0.86709
110	0.840703	0.868197
111	0.79826	0.939285
112	1.00432	0.977456
113	0.450852	0.653256
114	0.524282	0.827316
115	0.556811	0.751885
116	0.387397	0.524355
117	0.552961	0.70799
118	0.660194	0.786871
119	0.907816	0.932037
120	0.408673	0.627664
121	0.54746	0.545404
122	0.997623	1.02093
123	1.19587	1.4433
124	0.639854	0.77043
125	1.03043	0.917272
126	0.78728	0.846404
127	0.80744	0.807456
128	0.973763	0.816508
129	0.891684	0.865008
130	0.568917	0.551503
131	0.902366	0.896051
132	0.638634	0.852572
133	1.47622	1.53357
134	0.815376	1.03004
135	0.655122	0.73196
136	0.634586	0.802647
137	0.772604	0.799695
138	0.648888	0.731392
139	1.05249	0.979812
140	0.52814	0.630536
141	0.885291	0.813977
142	1.00233	1.15609
143	1.04237	1.17194
144	0.618096	0.773108
145	0.862463	0.885868
146	0.685501	0.528723
147	0.675626	0.740569
148	0.752002	0.934651
149	1.03775	1.04412
150	1.05899	1.01533
151	1.0039	0.985832
152	0.65274	0.579284
153	0.605459	0.694077
154	0.655308	0.716328
155	1.2219	1.11785
156	0.723778	0.933612
157	0.622048	0.615753
158	0.884696	1.17537
159	0.967198	1.13052
160	0.382056	0.636693
161	0.649876	0.739956
162	1.08212	1.08057
163	0.968769	1.10224
164	0.398706	0.529072
165	0.712558	0.873673
166	0.788753	0.902966
167	0.829579	1.01545
168	0.946065	1.09943
169	0.66525	0.78949
170	0.489908	0.666998
171	0.731486	0.685911
172	1.76013	1.67347
173	1.35548	1.5426
174	1.33635	1.36758
175	1.0083	1.24532
176	0.972367	0.994978
177	1.33847	1.45237
178	1.20365	1.30795
179	1.27502	1.38695
180	1.68278	1.60686
181	1.78614	1.72608
182	1.63618	1.68368
183	1.52346	1.56144
184	1.36007	1.37033
185	1.0572	1.14213
186	1.37855	1.42682
187	1.39348	1.47082
188	1.14458	1.13046
189	0.986291	1.01362
190	1.13419	1.14535
191	0.884106	0.878362
192	1.09544	1.04925
193	0.963925	1.06345
194	1.05876	1.06283
195	0.930964	0.891964
196	0.660036	0.748378
197	1.09728	1.05036
198	1.02475	0.895313
199	0.899972	0.93553
200	1.04924	0.934129
201	0.802705	0.812957
202	1.12989	1.12948
203	0.710285	0.970619
204	1.04487	1.15979
205	1.41997	1.36743
206	0.857003	0.91551
207	1.08751	0.872113
208	1.06911	1.18782
209	1.00137	0.796683
210	0.837874	1.03582
211	0.770545	0.960626
212	1.07906	1.17746
213	0.975673	0.89414
214	0.897552	1.06514
215	1.62279	1.4931
216	1.10864	1.30015
217	1.00209	1.15864
218	1.06058	0.982013
219	1.19963	1.14507
220	1.31057	1.1983
221	1.0893	1.11169
222	1.68214	1.65246
223	1.32407	1.2878
224	1.28716	1.22475
225	0.963964	1.01895
226	1.30926	1.25531
227	0.869415	0.997881
228	1.18966	1.18501
229	1.16421	1.26951
230	1.27756	1.35024
231	1.24278	1.30305
232	1.51479	1.61937
233	0.954478	0.995959
234	1.21421	1.3227
235	0.84716	0.96156
236	1.14972	1.17263
237	0.971659	0.926119
238	1.41017	1.41799
239	1.0556	1.18991
240	1.28879	1.28065
241	1.12924	1.20109
242	1.54182	1.50948
243	1.59668	1.59234
244	1.44463	1.353
245	1.0193	1.04663
246	0.696823	0.579213
247	1.11295	1.17683
248	1.24027	0.989685
249	1.1019	1.26588
250	0.844912	0.656787
251	0.686314	0.656062
252	0.862157	0.934422
253	0.900728	0.55202
254	0.669595	0.71448
255	0.845424	0.782823
256	0.866976	0.733619
257	0.71924	0.572306
258	0.970523	1.00334
259	0.952544	0.870311
260	0.973033	0.783664
261	0.83475	0.682906
262	0.830652	0.833176
263	0.849911	0.750761
264	0.863166	0.910839
265	1.17724	1.22143
266	1.25464	1.30498
267	1.13639	1.26807
268	1.52913	1.42911
269	1.26618	1.21553
270	0.713489	0.801438
271	1.10235	1.34736
272	0.846266	0.936186
273	1.39239	1.44096
274	1.07891	1.0269
275	1.41987	1.43948
276	1.23867	1.41891
277	1.61119	1.65728
278	1.03835	0.980204
279	1.1225	1.34152
280	1.74602	1.62053
281	1.55815	1.55777
282	1.42619	1.52471
283	1.13011	1.26734
284	1.40689	1.40857
285	1.10862	1.24147
286	1.48568	1.58742
287	0.985246	1.13104
288	1.43612	1.42023
289	1.22269	1.16203
290	1.02439	1.02933
291	1.00943	0.844246
292	1.20245	1.29228
293	1.10494	0.76601
294	1.5167	1.43131
295	1.37733	1.23663
296	0.94465	0.900656
297	0.877371	0.945461
298	0.95521	1.00409
299	1.04624	1.05126
300	1.05992	1.26896
301	1.30987	1.31084
302	1.09237	0.972909
303	1.25668	1.04258
304	1.24586	1.05695
305	1.07777	0.942676
306	1.23463	0.95721
307	1.11327	1.01019
308	1.1946	1.04647
309	1.18619	1.07911
310	1.13749	1.07662
311	1.53576	1.35133
312	1.43962	1.37703
313	1.16923	1.04933
314	1.40107	1.14382
315	1.11776	1.14432
316	1.26228	1.11459
317	1.29811	1.30703
318	1.20937	1.35782
319	1.02586	1.27281
320	1.07038	1.10603
321	0.927979	0.948918
322	0.913575	0.924509
323	0.99586	1.12708
324	0.957323	0.946654
325	0.840819	1.0307
326	0.89176	0.940566
327	0.790753	1.04056
328	1.19825	1.11521
329	1.03591	1.037
330	0.824042	0.943297
331	0.920468	1.11845
332	1.50222	1.52944
333	1.32398	1.45641
334	1.32165	1.35834
335	1.47364	1.35352
336	1.34136	1.45414
337	1.02646	0.999079
338	1.06884	1.23165
339	1.04353	1.03166
340	1.13411	1.38073
341	1.22019	1.15768
342	1.04278	1.14925
343	1.38715	1.38361
344	1.14098	1.3381
345	1.14669	1.30862
346	1.40244	1.39536
347	1.35316	1.38177
348	1.40516	1.27736
349	1.1445	1.11706
350	1.10784	1.09397
351	1.17814	1.2161
352	1.36506	1.51934
353	1.07656	1.00891
354	1.28699	1.38058
355	1.41286	1.34848
356	1.37753	1.34552
357	1.50868	1.52704
358	1.39496	1.26992
359	1.35077	1.09075
360	1.13085	1.25425
361	1.31887	1.33391
362	1.32783	1.31849
363	1.48872	1.5034
364	1.02791	1.02246
365	1.01546	0.991253
366	1.03936	1.0947
367	1.6254	1.6187
368	1.08768	1.32364
369	1.66376	1.71453
370	0.902169	1.02374
371	0.919688	1.10738
372	1.0746	1.10852
373	1.54777	1.39857
374	1.28856	1.25215
375	1.25991	1.10649
376	1.20372	1.05701
377	0.827752	0.804203
378	0.595356	0.730042
379	0.694592	0.799144
380	0.974936	0.980018
381	0.438695	0.837799
382	0.365961	0.602785
383	0.39596	0.686959
384	0.504021	0.680315
385	0.842593	1.05717
386	0.951284	1.09061
387	0.450704	0.743156
388	0.651079	0.772844
389	0.783662	0.899418
390	0.946363	1.07668
391	0.90974	1.06015
392	0.951051	0.925383
393	1.04363	0.77853
394	0.858978	0.94244
395	1.21164	1.11666
396	0.874134	0.812863
397	1.21798	1.16045
398	0.504224	0.602775
399	1.44959	1.29889
400	0.906733	0.945856
401	0.563123	0.563823
402	0.52728	0.586355
403	1.33194	1.20934
404	0.602585	0.541267
405	0.888463	0.77752
406	0.640131	0.544395
407	1.42221	1.15738
408	0.910423	0.698584
409	0.899248	0.786426
410	1.26213	1.07424
411	1.0809	0.954451
412	1.43398	1.34878
413	1.24788	1.12419
414	1.45252	1.4632
415	1.24666	1.40188
416	1.40082	1.47086
417	1.4494	1.63035
418	1.12332	1.26289
419	0.898064	1.00544
420	1.21159	1.2792
421	0.491659	0.73224
422	0.919818	1.19404
423	1.07841	1.12749
424	0.634824	0.93974
425	1.13508	1.38178
426	0.972175	1.28834
427	0.894107	1.09624
428	0.964457	1.15043
429	1.30036	1.43294
430	0.560578	0.938775
431	1.24139	1.24554
432	1.19775	1.22245
433	0.584197	0.857432
434	0.756018	0.824726
435	1.20231	1.21687
436	0.811171	1.07779
437	1.23262	1.30457
438	0.434485	0.842556
439	1.28744	1.27005
440	1.26235	1.16407
441	0.510679	0.674476
442	1.25487	1.26629
443	0.53004	0.805328
444	0.37583	0.613367
445	1.32007	1.42458
446	1.07544	1.18516
447	0.517337	0.7434
448	0.441436	0.837766
449	1.09925	1.3366
450	1.10854	1.05271
451	0.821109	1.01279
452	1.0265	1.31243
453	0.984243	1.1448
454	0.394071	0.769903
455	0.672098	1.01919
456	1.43799	1.50814
457	0.989498	1.03746
458	0.938929	1.06633
459	0.930315	1.13233
460	0.906792	1.19627
461	0.49694	0.880322
462	1.0892	1.2245
463	1.56216	1.49463
464	1.36256	1.3654
465	1.00524	1.00929
466	0.868644	0.911596
467	0.811613	0.968778
468	0.804999	0.986383
469	0.535613	0.633831
470	0.73713	0.880376
471	0.945321	1.11195
472	0.410742	0.622839
473	1.16891	1.18616
474	0.419822	0.576625
475	0.728701	0.821574
476	0.277913	0.587259
477	0.803701	1.01654
478	0.329484	0.533599
479	0.317064	0.59069
480	0.662937	0.744982
481	0.47894	0.567937
482	0.448354	0.75864
483	0.719074	0.847125
484	0.588857	0.734026
485	1.34881	1.57714
486	0.925483	1.0498
487	0.481537	0.748556
488	0.89612	1.11848
489	1.4795	1.4907
490	0.632521	0.743689
491	1.29423	1.42569
492	0.804423	0.933587
493	1.01203	1.14001
494	1.13029	1.21468
495	1.28659	1.51822
496	1.47999	1.49808
497	1.25542	1.38909
498	1.15501	1.35838
499	1.21916	1.3651
500	0.942385	1.0384
501	0.406167	0.568835
502	0.802104	1.05139
503	0.391556	0.454179
504	0.88931	1.00799
505	0.300747	0.395561
506	0.461195	0.424264
507	0.208771	0.152607
508	0.296518	0.280003
509	1.27206	1.26077
510	0.246461	0.241971
511	0.317896	0.229812
512	0.418822	0.435646
513	0.254045	0.0239425
514	0.242894	0.289642
515	0.513016	0.477207
516	0.329158	0.466156
517	0.267019	0.100844
518	1.28616	1.20408
519	0.515585	0.560589
520	1.04911	1.02794
521	0.445994	0.313694
522	0.255346	0.100241
523	0.145404	0.0775473
524	0.535846	0.650693
525	0.666149	0.822428
526	0.803006	0.717024
527	0.276002	0.176482
528	0.576749	0.520059
529	0.467095	0.539148
530	0.557407	0.318438
531	0.383094	0.282753
532	1.22891	1.32263
533	0.248848	0.216932
534	0.181031	0.106641
535	0.773662	0.767916
536	0.258057	0.261014
537	0.862282	0.984759
538	0.321653	0.174021
539	0.58118	0.543394
540	0.73184	0.594947
541	0.42143	0.454226
542	0.243769	0.115504
543	0.37069	0.392604
544	0.313635	0.307523
545	0.497381	0.315315
546	0.583627	0.398161
547	1.64447	1.59765
548	0.217523	0.133986
549	0.316404	0.239284
550	0.593031	0.41957
551	0.200641	0.33293
552	0.313125	0.107487
553	0.193067	0.0947127
554	1.14765	1.2157
555	0.4753	0.433131
556	0.244819	0.123454
557	0.333724	0.176184
558	0.439562	0.298808
559	0.240236	0.133728
560	0.275293	0.295353
561	0.749633	0.504988
562	0.300552	0.123283
563	0.698342	0.483445
564	0.861903	0.957896
565	0.242258	0.167899
566	0.233698	0.152487
567	0.564694	0.364421
568	0.650097	0.470481
569	0.848926	0.4496
570	0.923085	0.982716
571	0.194602	0.153608
572	1.21582	1.15761
573	0.37857	0.33492
574	0.826739	0.811275
575	0.402505	0.37697
576	0.727037	0.468934
577	0.70826	0.493194
578	0.940945	0.819735
579	1.11178	0.966555
580	1.10868	1.22242
581	1.53631	1.48402
582	0.990536	0.949625
583	1.59856	1.34958
584	1.37827	1.43429
585	1.1755	1.10252
586	1.514	1.49813
587	0.992006	1.00873
588	0.844565	0.947971
589	1.02756	1.25214
590	1.00328	1.05755
591	1.4261	1.48166
592	1.55939	1.28482
593	1.58305	1.32918
594	0.759582	0.744473
595	0.875287	1.01761
596	0.916791	0.902749
597	0.9283	0.928955
598	0.743362	0.782975
599	0.991177	0.977181
600	0.958034	0.992559
601	0.790136	0.871909
602	1.30927	1.43753
603	0.935281	1.01029
604	0.826889	0.746964
605	0.937485	0.865523
606	0.814526	0.817922
607	0.754365	0.764403
608	0.668502	0.755133
609	0.811061	0.72563
610	0.785106	0.890194
611	0.879149	0.887134
612	0.830573	0.812983
613	0.69143	0.837494
614	0.788846	0.817248
615	0.452675	0.629025
616	0.880756	1.04593
617	0.565159	0.672825
618	1.01912	1.06347
619	0.724997	0.981812
620	0.439941	0.677077
621	0.34984	0.57972
622	0.459114	0.528245
623	0.966699	1.03143
624	1.00056	1.11201
625	0.498651	0.639357
626	0.712759	0.878975
627	0.442117	0.752128
628	0.367808	0.681782
629	0.918892	0.883645
630	1.06638	1.14945
631	0.909771	1.03536
632	1.05809	0.909222
633	0.662031	0.676961
634	0.774877	0.771976
635	0.777727	0.645415
636	0.805321	0.804311
637	1.19697	1.23514
638	0.74919	0.817536
639	1.02979	1.1574
640	0.996014	0.892878
641	0.739984	0.672015
642	0.707182	0.677371
643	0.927701	0.909355
644	1.19076	1.22534
645	0.68499	0.840421
646	1.05762	1.26868
647	0.608453	0.757163
648	1.13988	1.02917
649	0.975212	0.943199
650	0.657699	0.868115
651	1.36323	1.44094
652	0.759364	0.782352
653	1.09437	1.26151
654	0.766665	0.705292
655	0.998076	1.01467
656	0.506972	0.767495
657	0.6063	0.757484
658	0.739415	0.769351
659	0.558337	0.736041
660	1.12071	1.14952
661	0.822576	1.05139
662	0.677684	0.798701
663	0.628678	0.837365
664	0.633664	0.942118
665	0.48004	0.515942
666	0.946649	1.03438
667	0.676654	0.791782
668	1.02493	1.03761
669	0.505008	0.548086
670	1.00162	1.0495
671	0.806349	0.955061
672	0.927887	1.02156
673	1.08781	1.09454
674	0.645629	0.785877
675	0.7812	0.884113
676	0.910574	0.951722
677	0.572484	0.456832
678	0.72071	0.716716
679	0.963829	1.04187
680	0.93635	1.01415
681	0.591555	0.605242
682	0.692794	0.768569
683	1.71689	1.60405
684	1.4157	1.55908
685	1.28542	1.33873
686	0.964273	1.01256
687	1.05964	1.15858
688	1.29263	1.35663
689	1.67855	1.69122
690	1.56511	1.56104
691	1.69998	1.72251
692	1.63792	1.6238
693	1.39505	1.52923
694	1.38591	1.47853
695	1.20441	1.22052
696	1.07592	1.0846
697	1.25651	1.18089
698	1.07443	1.03642
699	0.946853	1.02995
700	0.893653	0.856811
701	1.0858	1.12672
702	0.834795	0.870679
703	0.940143	1.03379
704	0.896554	0.923731
705	1.0014	0.91846
706	0.986782	1.03377
707	0.90541	0.998064
708	0.703979	0.870589
709	1.19955	1.16927
710	0.947046	0.919681
711	1.01256	1.11159
712	1.06521	0.940214
713	0.844858	0.96463
714	1.04046	0.998587
715	1.63858	1.5878
716	0.998631	0.978008
717	1.04718	0.915017
718	0.838987	0.858038
719	0.89925	0.916376
720	1.49167	1.52849
721	0.919211	0.977465
722	1.22171	1.21147
723	1.50282	1.52088
724	0.845983	1.07802
725	1.01215	1.04991
726	0.968526	0.94
727	0.838751	0.960992
728	0.953244	1.15514
729	1.13302	1.45097
730	1.11467	1.09312
731	1.05893	1.15708
732	0.973839	1.217
733	1.10692	1.30801
734	1.0993	1.11647
735	1.46312	1.67337
736	1.17148	1.32615
737	1.00658	1.31465
738	1.26427	1.22798
739	0.907167	1.17327
740	1.07208	1.19776
741	1.37125	1.53369
742	1.32331	1.49317
743	1.2173	1.38273
744	1.58098	1.30105
745	1.50162	1.32993
746	1.6936	1.69967
747	1.45629	1.4934
748	1.52264	1.51283
749	1.09587	0.973643
750	0.852286	1.00231
751	1.4259	1.43485
752	0.875543	0.947929
753	0.9507	0.998393
754	1.00578	0.894419
755	0.96614	1.09171
756	1.3936	1.45718
757	1.08362	1.11467
758	1.21361	1.23824
759	1.24129	1.17764
760	1.31154	1.35621
761	1.13142	1.19428
762	1.57925	1.60587
763	1.61339	1.66415
764	1.27809	1.24268
765	1.19218	1.2915
766	1.3012	1.35054
767	1.09349	0.953665
768	0.593946	0.486269
769	0.902891	0.962928
770	1.21916	1.22354
771	0.905617	0.8484
772	0.745785	0.553051
773	0.773968	0.962489
774	0.812524	0.803842
775	0.626147	0.726764
776	0.642456	0.812997
777	0.885656	0.742408
778	1.17463	1.22131
779	0.628543	0.648329
780	0.561397	0.528455
781	1.03592	0.932615
782	0.67064	0.782823
783	0.81094	0.742125
784	1.13129	1.22016
785	0.844858	0.855349
786	1.27812	1.29461
787	1.19832	1.32212
788	1.19235	1.38495
789	1.27901	1.3077
790	0.807965	0.828447
791	0.936012	1.11451
792	1.61336	1.65912
793	1.12277	1.15793
794	0.733301	0.861708
795	1.46758	1.44471
796	1.24058	1.12502
797	1.40706	1.51629
798	1.30537	1.34214
799	1.48778	1.53012
800	1.18227	1.18476
801	1.19261	1.33229
802	1.51911	1.53008
803	1.29634	1.38152
804	1.12924	1.37944
805	1.51839	1.46009
806	0.985091	0.973202
807	1.22822	1.39503
808	1.23223	1.29563
809	1.25085	1.16592
810	1.30848	1.21608
811	1.27213	1.15189
812	1.19086	1.22769
813	1.18669	0.82302
814	1.20237	0.90392
815	1.56773	1.52077
816	1.26427	1.1229
817	1.07114	0.945163
818	1.10386	1.11594
819	1.05335	1.09104
820	1.3305	1.32495
821	1.10797	1.05853
822	0.6482	0.945631
823	1.351	1.41495
824	1.12089	0.7651
825	1.1873	1.00681
826	1.15659	1.08406
827	1.38854	1.20029
828	1.12469	0.93131
829	1.12097	0.870948
830	1.00983	1.02266
831	1.47329	1.15605
832	1.44703	1.1564
833	1.07678	0.935773
834	1.32272	1.31212
835	1.21474	0.943785
836	1.51481	1.37137
837	1.16664	0.909003
838	1.42423	1.26905
839	1.29833	1.32123
840	1.11205	1.04373
841	1.3448	1.2902
842	1.10491	1.05981
843	1.13492	1.21313
844	1.23407	1.36208
845	0.836847	0.989786
846	1.18748	1.19271
847	0.869461	0.912511
848	0.860562	0.80358
849	0.991774	0.99423
850	0.813267	0.912866
851	0.767661	0.863095
852	0.936642	0.968294
853	1.05037	1.05147
854	0.9303	0.921706
855	0.823784	0.956097
856	0.937062	0.97268
857	1.02837	1.04206
858	1.32061	1.48359
859	1.35257	1.33811
860	1.26908	1.34835
861	1.59225	1.55526
862	1.16846	1.13138
863	1.1672	1.2088
864	1.39687	1.29461
865	1.17602	1.09234
866	1.05971	1.01356
867	0.995529	0.901344
868	0.990032	1.08487
869	0.928722	0.987042
870	1.15479	1.37833
871	0.982175	0.956359
872	0.999619	0.96856
873	1.31295	1.34656
874	1.09482	1.13754
875	1.13253	1.14895
876	1.45621	1.5013
877	1.10021	1.00492
878	1.18541	1.10303
879	1.46984	1.48769
880	1.3005	1.2325
881	0.933498	0.882143
882	1.15822	1.31558
883	1.13325	0.971267
884	1.56025	1.39874
885	1.04464	1.03291
886	1.48234	1.41001
887	1.15961	1.22191
888	1.08194	1.01099
889	1.13292	1.08145
890	0.898169	0.997472
891	1.1269	1.07231
892	1.43584	1.26765
893	0.993291	1.0127
894	1.04894	1.28892
895	1.32179	1.49212
896	1.35379	1.46088
897	1.24516	1.35993
898	1.29175	1.33542
899	1.38313	1.42035
900	1.36306	1.27873
901	1.49304	1.44903
902	1.09004	1.09832
903	1.68798	1.63964
904	1.17234	1.35207
905	1.27466	1.22365
906	1.22531	1.16454
907	1.08867	1.19896
908	1.02882	0.9558
909	0.955335	0.952599
910	1.54239	1.36863
911	1.63928	1.44121
912	1.50447	1.53081
913	1.08265	1.15305
914	1.21124	1.03941
915	1.16089	1.27793
916	1.41517	1.26611
917	0.650376	0.673687
918	0.612458	0.774895
919	1.06052	1.05742
920	0.545465	0.711453
921	0.830821	1.10828
922	0.680032	0.737656
923	0.709202	0.921098
924	0.775475	0.857594
925	0.91513	1.01029
926	1.08622	1.02244
927	1.13188	1.05688
928	0.58772	0.834952
929	1.17612	0.921159
930	1.46221	1.20609
931	0.706274	0.709627
932	0.996911	1.15707
933	0.62692	0.539977
934	1.69077	1.36693
935	1.03042	1.18693
936	1.26189	1.03816
937	0.863425	0.690104
938	1.16515	0.826577
939	1.1351	0.806906
940	1.13289	0.863641
941	1.38925	1.03386
942	1.41052	1.09071
943	1.34617	0.938397
944	1.30892	1.26835
945	1.32013	1.41762
946	1.21487	1.20459
947	1.4515	1.42431
948	1.4024	1.32203
949	1.13678	1.31609
950	1.27944	1.47065
951	1.29875	1.48223
952	1.36259	1.405
953	1.3575	1.39636
954	0.761143	0.856561
955	1.01036	1.16338
956	0.661439	0.917228
957	0.80264	0.938433
958	1.07959	1.23806
959	0.868919	0.930707
960	0.916763	1.05316
961	0.534644	0.756258
962	1.46955	1.30081
963	0.667722	0.82303
964	0.927853	0.97302
965	1.00445	1.0447
966	0.451991	0.654936
967	0.932491	0.869961
968	0.878366	0.916923
969	1.26126	1.2901
970	1.36611	1.38855
971	0.611757	0.745308
972	0.687101	0.944249
973	1.00489	1.31814
974	0.954205	0.939149
975	0.842165	1.01897
976	1.44025	1.44495
977	1.52871	1.40642
978	0.838984	0.816968
979	0.910291	1.01442
980	0.769249	1.0037
981	0.989393	0.956382
982	0.880779	1.04273
983	0.493623	0.742801
984	0.595794	0.759522
985	0.537848	0.705431
986	0.657551	0.835311
987	0.409508	0.605896
988	0.811018	0.868248
989	1.03412	1.08412
990	0.675304	0.863105
991	1.38528	1.53099
992	0.640053	0.841373
993	0.820036	0.870325
994	1.59933	1.47782
995	1.34488	1.21895
996	1.25419	1.09031
997	1.4157	1.25507
998	0.956216	0.980151
999	0.962844	0.989303

## Sheet: Figure 2c
	Entropy							Group
	DAN	FPN	DMN	VN	LSN	SMN	VAN
SID
0	1.67218	1.19676	0.908838	0.425781	1.11249	0.466481	1.34424	ASD
1	1.4602	1.3366	1.16069	0.433934	1.12825	0.863802	1.3577	ASD
2	1.09911	1.33059	0.676817	1.4227	1.50184	0.540985	1.43921	ASD
3	1.15236	1.23583	0.936046	0.929845	0.944226	0.577167	1.44952	ASD
4	1.26245	1.31727	0.795941	0.765425	1.35497	1.14876	1.02361	ASD
5	1.42901	1.29481	0.711179	0.397852	1.17853	1.00411	1.46216	ASD
6	0.967442	1.38345	1.24565	0.941687	1.38965	0.698544	1.44604	ASD
7	1.2043	1.40016	1.04739	1.20113	1.38482	1.1823	1.38543	ASD
8	1.34474	1.32987	1.10192	0.759788	1.27614	0.836857	1.5986	ASD
9	1.0597	1.1051	1.39022	1.08074	1.04374	1.36581	1.30944	ASD
10	0.981882	0.989351	0.872673	1.3073	1.13632	0.750319	1.49178	ASD
11	1.16226	0.976734	0.94707	0.886373	1.5613	1.25905	1.43114	ASD
12	0.850106	1.35439	0.87232	0.786639	1.08905	1.37472	1.59509	ASD
13	1.36047	1.52092	1.2341	0.653681	0.93136	0.620351	1.53567	ASD
14	1.25499	0.975343	0.958525	0.740798	1.44734	1.1107	1.72404	ASD
15	0.825818	1.02423	0.815382	0.814872	1.53796	1.19652	1.68458	ASD
16	1.10773	1.31753	1.03884	0.902618	1.14141	1.09348	1.36889	ASD
17	1.0424	0.949935	0.88585	0.826781	1.20576	0.722414	1.61186	ASD
18	1.13082	1.33468	0.710162	0.640634	1.1089	1.05866	1.16967	ASD
19	1.42092	1.04197	0.709522	1.23349	1.09134	1.16389	1.48549	ASD
20	1.16689	0.905248	1.12833	0.600502	1.48394	0.787928	1.66279	TD
21	1.26848	1.33598	0.77156	0.549136	1.32123	0.438085	1.63515	TD
22	1.20915	1.4362	0.850334	0.772259	1.83966	0.53051	1.5083	TD
23	0.855054	1.25554	0.869649	0.497706	1.15872	0.823464	1.55966	TD
24	1.46799	1.47929	0.944524	0.583291	1.14075	0.771248	0.952997	TD
25	0.758514	1.49843	1.03425	0.633625	1.39044	0.953683	0.952317	TD
26	0.666114	1.64711	1.68598	0.792307	0.394833	0.943567	1.43976	TD
27	1.22502	1.24591	0.842507	1.00636	1.30024	1.0783	1.2029	TD
28	1.45468	1.34373	0.863359	0.494807	1.11114	0.746179	1.21712	TD
29	1.18784	1.08344	0.949357	0.475358	1.38199	0.607297	1.01642	TD
30	1.51909	1.23553	0.830809	1.31964	1.3627	1.38085	1.22308	TD
31	1.5824	1.44905	1.28909	0.540611	1.73519	0.677884	1.41696	TD
32	1.14031	0.591268	0.98234	0.596168	1.53881	1.08505	1.51481	TD
33	1.06078	1.5012	1.15119	0.432183	1.48789	0.770444	1.30342	TD
34	1.36651	1.23317	0.761678	0.932485	1.20026	0.495843	1.36951	TD
35	0.916338	1.32641	0.749593	0.780665	0.918016	1.16629	1.33164	TD
36	1.40878	1.41581	0.704076	0.545948	1.02538	0.638791	1.27254	TD
37	1.19461	1.0384	1.15571	0.770967	0.679747	0.89963	0.887338	TD
38	1.06571	1.30494	1.11164	1.35188	1.11882	0.849454	1.23498	TD
39	1.1545	1.39015	1.24049	0.753453	0.661118	0.93355	1.23941	TD
40	1.46039	1.2735	0.915332	1.18307	1.19459	1.10628	1.30947	TD
41	1.00386	1.29515	0.672498	1.46394	1.5283	1.21867	1.1967	TD
42	0.866481	1.47244	1.02109	0.923024	1.61346	1.01918	1.37599	TD
43	1.30919	1.2348	0.789895	0.725368	1.03273	0.594821	1.47877	TD
44	1.22686	1.3599	0.822603	0.799232	1.45832	0.901341	0.991626	TD
45	1.61157	1.24024	0.937762	0.906643	0.887712	0.543662	1.48196	TD
46	0.91984	1.36479	1.01595	0.640835	1.55005	0.998203	1.2146	TD
47	1.31065	1.00141	1.10194	0.917477	0.945895	0.77478	1.58294	TD
48	0.942025	1.3433	1.29785	0.669233	1.76797	0.944533	1.3324	TD
49	1.44766	0.817027	1.4854	0.891674	1.39724	0.975225	1.49686	TD
50	1.38917	1.34257	0.721652	0.65096	1.29625	0.82072	1.27648	TD
51	0.905791	1.22361	0.668876	0.892086	1.21878	0.944958	1.41843	TD
52	1.2603	1.70821	1.33114	0.743063	1.4648	0.406076	1.20197	TD
53	1.31541	1.24253	0.651948	0.907695	1.39009	0.77623	1.16641	TD
54	1.52334	1.13548	0.79232	0.616484	1.12031	1.02889	0.860882	TD
55	1.16332	1.3614	0.788473	0.972295	1.01049	0.748251	1.26494	TD
56	1.27156	1.25745	1.18312	0.740752	0.891155	0.814814	1.10798	TD
57	1.23119	1.02616	1.07267	1.13384	1.37075	0.655135	1.2352	TD
58	1.21071	1.57441	0.788148	0.858566	1.21261	0.712058	1.32513	TD
59	1.24079	1.05945	1.30333	0.962545	0.703489	0.924057	1.4805	TD
60	1.37978	1.28256	0.860041	0.608609	1.30791	0.622841	1.55634	TD
61	1.15591	1.65251	1.73237	0.652791	1.06692	1.06449	1.33868	TD
62	1.06839	0.849527	1.1395	0.75138	1.5591	0.75316	1.2227	TD
63	1.17036	1.18295	1.43092	0.61693	0.58999	0.686183	1.11469	TD
64	1.02894	1.628	0.860689	0.77273	1.02817	0.64963	1.38228	TD
65	1.15926	1.36348	1.04251	0.901624	0.975817	0.764024	1.36515	TD
66	1.33792	1.20499	1.18148	0.750908	1.60173	0.901448	1.41176	TD
67	1.0784	1.41547	0.734208	0.700559	1.40571	0.932784	1.3508	TD
68	1.17656	1.29335	0.887417	0.909359	1.31632	1.04882	1.2953	TD
69	0.743718	1.05751	0.932354	0.620763	0.648554	1.36982	1.53609	TD
70	1.26575	1.19878	0.980715	0.718108	1.21115	0.981918	0.704764	TD
71	1.07156	1.39246	0.899506	1.02622	1.3198	0.597168	1.28572	TD
72	1.06145	1.35833	1.3051	0.576124	1.6079	0.442305	1.36403	TD
73	1.0015	1.26845	1.10655	0.818448	1.32388	0.520111	1.34451	TD
74	1.1962	1.31488	0.503912	0.48121	0.563061	0.498815	1.51597	TD
75	1.17177	1.33985	0.566422	0.435823	1.16925	1.41746	1.27592	TD
76	1.13574	1.45477	0.742769	0.521672	1.34293	1.0217	1.35555	TD
77	0.882475	1.31451	1.2163	0.906138	1.32427	1.18817	1.02078	TD
78	1.70444	1.06599	0.79628	0.914256	1.18462	0.909534	1.21176	TD
79	0.883224	1.42735	0.643919	0.928721	1.41549	1.33722	1.18205	TD
80	1.02176	1.36241	0.898516	0.773726	1.45573	1.43085	1.1993	TD
81	1.67357	1.2348	0.863107	0.710081	1.29279	0.647702	1.39515	TD
82	1.39927	1.33757	0.869671	0.821834	1.59882	1.20982	1.21235	ASD
83	1.18908	1.22845	1.22673	1.00286	1.53896	1.5222	1.44789	ASD
84	1.36064	1.51951	1.21646	0.960339	1.17532	0.718938	0.983581	ASD
85	1.17825	1.61337	1.5269	0.697902	0.719014	0.86408	1.20513	ASD
86	1.2267	1.07837	1.50337	0.62951	1.45153	1.28605	1.27651	ASD
87	1.50335	0.901429	0.769734	0.844217	0.951587	1.21896	1.4361	ASD
88	1.00514	0.986279	1.27763	0.701774	0.406345	1.11837	1.50158	ASD
89	1.18972	1.35382	1.04509	0.685401	1.4971	1.47478	1.50627	ASD
90	1.39554	0.688733	1.0685	0.889113	0.937861	1.51214	1.45225	ASD
91	1.37731	0.93303	0.921396	0.926752	1.57722	1.70008	1.4842	ASD
92	1.17327	1.43655	1.47166	0.8189	1.46828	0.415244	1.01861	ASD
93	1.21333	1.06208	1.1423	0.989947	1.10439	1.18709	1.08176	ASD
94	1.19058	1.484	1.38676	0.801914	1.24213	0.789715	1.18393	ASD
95	1.52527	1.14553	0.768579	0.767231	1.17756	0.828653	1.22124	ASD
96	1.37423	1.31023	1.06383	0.760143	1.11942	0.474985	1.22744	ASD
97	1.13247	1.17674	1.39556	0.784072	1.16562	0.84694	1.39038	ASD
98	1.5284	0.928316	0.948275	0.777486	0.975357	1.11411	1.44218	ASD
99	0.613817	1.5152	1.33218	0.691965	1.24712	1.69333	1.57706	ASD
100	1.29633	1.51516	1.0323	0.86857	1.31955	1.1203	1.28996	ASD
101	1.09109	1.41451	0.698301	0.668025	1.09473	1.40908	1.65774	ASD
102	1.43977	1.27051	1.1638	0.806918	0.778332	0.56976	1.24805	ASD
103	1.26361	0.941154	1.08534	0.618899	0.951758	0.744808	1.47908	ASD
104	1.33552	1.17381	1.1523	1.09168	1.73283	1.3976	1.23284	ASD
105	0.919187	1.36366	0.848357	0.783921	1.38523	0.585257	1.17078	ASD
106	1.48874	1.42565	0.649257	0.797691	1.37484	0.672345	1.40512	ASD
107	1.25148	1.43159	0.826434	0.792282	0.883167	0.782359	1.29095	ASD
108	1.19173	1.04883	1.20553	0.755391	1.50413	1.32144	1.46746	ASD
109	1.55916	1.24701	1.27384	0.745281	1.31393	1.02341	1.1876	ASD
110	1.30291	0.746569	0.963112	0.904981	0.867194	0.957835	1.52651	ASD
111	1.46989	0.962044	1.29257	0.88673	0.771825	1.07326	1.52013	ASD
112	1.23117	1.17236	0.614373	0.932329	0.845222	1.08833	1.12859	ASD
113	1.35701	1.46172	1.31766	0.965434	1.64582	0.504473	1.14335	ASD
114	1.17969	1.4231	1.29676	0.665517	0.818488	1.11247	1.58987	ASD
115	1.05396	1.20103	0.794654	0.919123	1.4826	1.09178	1.36131	ASD
116	1.14496	1.15896	1.14827	1.01305	1.55732	1.08802	1.34021	ASD
117	1.54397	1.04505	1.15073	0.548103	1.70527	0.876919	1.24708	ASD
118	0.946334	1.04715	0.907942	0.942865	1.14413	0.823983	1.57001	ASD
119	1.05128	1.01581	0.870953	0.704937	1.13094	0.986053	1.49032	ASD
120	0.988073	1.14048	0.711378	1.01904	0.877545	1.07759	1.38739	ASD
121	1.48363	1.12877	1.32799	0.904977	1.08125	0.673103	1.43507	ASD
122	1.31034	0.739378	1.17243	1.00465	1.46162	1.33945	1.3959	ASD
123	1.10757	1.34551	0.849101	0.872321	0.713579	0.623679	1.32621	ASD
124	1.51698	1.64229	1.35013	0.835715	0.997063	0.674916	1.42612	ASD
125	1.27158	1.03743	1.58941	0.545565	1.48965	1.09833	1.71404	ASD
126	1.22789	1.39284	1.61098	0.631558	1.02137	0.710767	1.27048	ASD
127	1.17573	1.44383	1.12886	0.488921	1.30673	1.64925	1.49657	ASD
128	1.08926	1.43551	0.833329	0.408009	1.27294	1.28866	1.37076	ASD
129	1.29421	0.870791	1.04559	0.649165	1.58297	0.686662	1.32268	ASD
130	1.24823	1.28107	1.48156	0.949577	1.24992	0.872453	1.35619	ASD
131	1.4179	1.02217	1.06933	0.822401	1.44399	0.646753	1.44473	ASD
132	1.17401	1.25163	1.71923	0.644771	0.474779	1.30403	1.58163	ASD
133	1.33335	1.21248	1.03713	0.758053	1.51478	1.0173	1.71045	ASD
134	1.17517	1.39244	0.733406	0.830033	1.12196	0.793838	1.4002	ASD
135	0.878743	1.32583	1.0154	1.20448	1.35765	1.09744	1.36212	ASD
136	1.59767	1.42042	0.680168	0.636386	1.11588	0.911771	1.21181	ASD
137	1.40097	1.16957	0.637137	0.810879	1.42079	0.856829	0.992235	ASD
138	0.749604	1.3159	0.80713	1.35545	1.02873	1.13075	1.54944	ASD
139	1.16692	1.36325	0.375523	0.620539	1.0843	1.47458	1.56152	ASD
140	1.23907	1.51559	0.873893	0.557869	1.26794	1.28592	1.33439	ASD
141	1.30729	1.18006	1.08622	0.857231	1.33708	1.04191	1.19455	ASD
142	1.42767	1.1019	0.925308	0.585694	1.32101	0.8489	0.912413	ASD
143	1.31086	1.36858	0.960779	0.591486	1.63773	0.632314	1.27749	ASD
144	1.35386	1.00086	0.820071	0.490885	0.661036	0.870737	1.28751	ASD
145	1.28301	0.978231	0.784893	0.719982	1.41802	0.915147	1.25951	ASD
146	1.45529	1.21478	0.549946	0.746976	0.924353	1.17599	1.47974	ASD
147	1.05023	1.19153	1.00294	0.414447	0.928576	0.845553	1.3954	ASD
148	1.48094	1.23417	0.795653	0.450712	1.08805	1.01412	1.29339	ASD
149	1.2785	1.4458	1.05091	0.799792	0.805658	1.1674	1.03166	ASD
150	1.11643	1.23047	1.14721	0.948796	1.26752	0.631041	1.19086	ASD
151	1.32331	1.4081	1.33039	0.779719	1.63727	1.12356	1.24483	ASD
152	1.04244	1.43164	0.965738	0.789349	1.17009	1.07503	1.14727	ASD
153	1.38326	1.40085	1.43988	0.65823	1.71165	0.895521	1.01564	ASD
154	1.76775	1.71846	1.61236	0.618648	0.90524	0.393921	1.54067	ASD
155	1.40373	1.406	1.12271	0.727836	1.11468	1.20636	1.04934	ASD
156	1.10617	1.38669	0.977426	0.525402	1.0997	1.03165	1.41476	ASD
157	1.4722	1.27831	1.26506	0.658084	1.23891	0.730238	1.41817	ASD
158	0.945337	1.66617	0.64743	0.742444	1.09939	1.13131	1.33238	ASD
159	0.935015	1.14244	0.727994	0.623489	1.25914	1.2162	1.58689	ASD
160	1.36296	1.17977	1.43286	0.568309	1.39118	0.585068	1.11357	ASD
161	1.12708	1.46018	1.15656	0.41701	1.35717	1.14802	1.12615	ASD
162	1.09995	0.940864	0.787357	1.35659	1.35097	1.46108	1.31458	ASD
163	1.21147	1.08773	0.735951	0.725497	1.19967	1.31838	1.51672	ASD
164	1.18825	1.34189	1.1683	0.558979	1.33183	1.3482	1.42844	ASD
165	1.50697	1.15581	1.33277	1.21915	1.36652	0.975112	1.59947	ASD
166	1.43145	1.35811	1.04249	0.713525	0.996132	0.526025	1.38117	ASD
167	1.38598	1.33103	1.06021	0.7061	1.25417	1.13181	1.45754	ASD
168	0.969906	1.57972	0.715528	0.766559	0.911923	0.943629	1.09304	ASD
169	1.32267	0.796619	0.746925	0.950694	1.22145	0.964818	1.37901	TD
170	0.732068	1.42742	0.853316	1.24033	1.24011	0.908224	1.06659	TD
171	1.12512	1.67641	1.38212	0.733314	0.902525	0.769304	1.17803	TD
172	1.48546	1.19939	1.15716	0.708323	1.14052	1.53333	1.22519	TD
173	1.39324	1.22918	1.09756	0.966562	1.39212	0.531675	1.25141	TD
174	1.63417	0.991661	0.435489	0.774361	1.01055	0.423555	1.63256	TD
175	1.02052	1.26945	1.12075	0.288292	1.316	0.556504	1.63283	TD
176	1.47076	1.20951	0.783461	1.07509	0.912215	0.556847	1.34082	TD
177	0.953057	1.08203	1.27594	0.987471	1.24736	0.637079	1.29792	TD
178	0.960689	1.21403	0.797888	1.04881	1.10874	0.417797	1.63343	TD
179	1.14762	1.2878	0.638679	0.89424	1.41718	0.76251	1.26669	TD
180	1.3117	1.42263	0.871247	0.723874	1.42107	1.17114	1.3197	TD
181	1.01168	1.27508	1.50715	0.784658	0.938225	1.02661	1.34538	TD
182	1.00787	1.41164	1.24981	0.587188	1.65778	0.948682	0.855995	TD
183	1.116	1.4642	0.71565	0.763484	1.09197	0.90895	1.24664	TD
184	1.43721	1.13429	0.961957	0.645448	1.13798	0.840129	1.19458	TD
185	1.21145	1.418	1.38441	0.98834	1.50082	0.758429	1.55827	TD
186	1.1597	1.52775	0.805622	0.784846	0.96073	1.07836	1.24545	TD
187	1.135	1.43829	0.96862	0.588282	1.33743	0.688498	1.51979	TD
188	1.40671	1.24986	0.736096	0.3857	1.23905	1.0082	1.18668	TD
189	1.38831	1.10345	1.19538	0.470049	1.52688	1.01724	0.981615	TD
190	1.54469	1.48734	1.32027	0.726514	1.4819	0.993478	1.40081	TD
191	1.39427	1.33442	0.988015	1.19819	1.47856	0.481005	1.25094	TD
192	1.42425	1.51533	1.1085	0.970045	1.3276	0.609578	1.44493	TD
193	1.16705	1.39321	0.416952	0.508567	1.34366	0.977233	0.760659	TD
194	0.811578	1.3413	0.626324	0.652772	0.953217	0.764483	1.45456	TD
195	0.751302	1.25903	1.11382	0.386361	0.973575	0.98295	1.17964	TD
196	1.00527	1.34136	0.905288	0.801298	1.29914	0.527456	1.5219	TD
197	0.677449	1.29616	0.75866	0.515829	1.08515	1.19294	1.5539	TD
198	0.996678	1.46681	1.05682	0.439918	1.00847	1.22745	1.11548	TD
199	0.954247	1.11003	0.937003	1.05311	1.2274	1.21415	1.36824	TD
200	1.49312	1.2	0.971897	0.704687	1.11895	0.908599	1.32894	TD
201	1.26896	1.37396	1.06896	0.882534	1.30997	1.48655	1.42619	TD
202	1.40415	1.46063	0.869526	0.612418	1.523	0.446905	1.55239	TD
203	0.987649	1.50616	0.935634	0.549814	1.00391	1.02266	1.13266	TD
204	1.3698	1.45837	1.09363	0.48236	1.19146	0.819113	0.807236	TD
205	1.08161	1.34822	1.11876	0.398917	1.29142	1.21661	1.14298	TD
206	1.39064	1.38183	1.09387	0.387021	1.27967	0.858662	1.20227	TD
207	1.34089	1.59958	0.545931	0.714766	0.992259	1.68599	1.54533	TD
208	0.978909	1.26679	1.12651	0.495176	1.26623	0.544828	1.20385	TD
209	1.4674	1.2547	0.625138	0.510209	1.39615	0.306561	1.52797	TD
210	1.43476	1.13665	1.35831	0.936824	0.820019	0.984308	1.02932	TD
211	1.34479	1.006	1.01078	0.581699	1.39374	0.663092	1.2741	TD
212	1.18181	1.50489	1.07257	0.644504	1.39409	0.551173	1.30045	TD
213	1.42782	1.25565	1.19908	1.41678	1.14879	0.706769	1.02954	TD
214	1.45032	1.32921	0.930573	0.684381	1.20171	1.13596	1.03857	TD
215	1.08487	1.27442	1.02555	0.712535	0.955316	1.40215	1.03032	TD
216	1.03655	1.56162	1.30324	0.696435	1.23486	0.922261	1.09527	TD
217	1.21568	1.32278	0.898191	0.832543	1.13209	0.677015	1.3808	TD
218	1.25017	1.03698	1.03019	1.23691	1.36166	0.462388	1.57395	TD
219	1.29849	1.25851	0.999007	1.01584	0.854247	0.835405	1.68012	TD
220	0.970271	1.37764	1.38947	1.30709	1.07211	1.23422	1.449	TD
221	1.57264	1.34329	1.3992	0.452513	1.03982	1.1099	1.28796	TD
222	0.65985	1.40916	0.619386	0.943636	1.07521	1.03118	1.42077	TD
223	1.16607	1.46606	0.847977	0.945612	1.07944	0.656365	1.38505	TD
224	1.0104	1.52698	1.18662	0.648502	1.31126	0.445413	1.23781	ASD
225	0.657483	1.45577	0.763566	0.542858	1.27719	0.944518	1.23044	TD
226	1.0714	1.16151	1.12291	1.13499	1.20368	1.01388	1.17309	TD
227	1.57632	1.08838	1.38284	1.1841	0.459912	0.781608	1.42884	ASD
228	1.16482	1.52916	0.300922	1.07255	1.19142	0.549777	1.18001	ASD
229	1.26327	1.42357	0.864235	0.500991	1.35945	0.565221	1.43527	TD
230	1.30173	1.30935	1.00942	1.25796	1.07338	0.972705	1.19081	TD
231	0.996172	1.46629	1.30168	0.377625	1.46322	0.704631	1.28171	TD
232	1.33749	0.982563	0.896494	0.616732	1.12123	0.884415	0.934555	TD
233	1.54897	1.28574	0.401529	0.417902	0.930996	0.0980058	1.4341	ASD
234	1.51694	1.39509	1.06535	0.570752	1.18165	0.617515	1.06452	TD
235	1.11792	0.927033	0.819344	1.05888	1.05047	0.384254	1.23935	TD
236	1.0258	1.19262	1.0548	1.04764	1.17147	0.933721	1.29649	TD
237	1.33979	1.16745	1.21215	0.807756	1.54326	1.22826	1.25868	TD
238	0.914123	1.37307	1.00167	0.440973	1.23642	0.770388	1.39663	ASD
239	1.1961	1.09132	0.795818	1.41087	1.21651	0.800048	1.44775	TD
240	1.16268	1.56995	0.752745	0.65798	1.32289	0.963494	1.23586	TD
241	1.43666	1.44301	1.29302	0.618446	1.21755	0.652272	1.11887	ASD
242	1.45562	1.24168	0.632451	0.551769	1.26746	1.25248	1.54223	TD
243	1.47448	1.23174	1.3944	1.13526	0.812612	1.17671	1.49208	ASD
244	1.13823	1.36193	1.27076	0.805476	0.979051	1.02945	1.68144	TD
245	1.15995	1.07639	1.25603	0.786365	1.16188	1.13097	1.67015	ASD
246	1.18299	1.36925	0.831704	0.256663	1.3836	0.639836	1.52398	TD
247	1.25337	1.22127	0.802154	0.887167	1.4735	0.114396	1.02388	TD
248	1.37395	1.28656	0.631775	0.683931	1.24203	1.05219	1.17644	ASD
249	1.55931	1.06696	1.07523	0.165205	1.39307	0.963274	1.05141	TD
250	1.54714	1.22311	0.523604	1.01811	1.23203	1.06091	0.873281	ASD
251	1.03939	1.39113	1.27411	1.01968	0.398382	0.357651	1.30999	ASD
252	1.1964	1.41496	0.734795	0.962321	1.18599	1.18696	1.41601	ASD
253	1.25356	1.32204	1.281	0.983883	0.951288	1.11092	1.36434	ASD
254	1.30414	1.03898	1.66119	0.854268	0.969959	1.03719	1.2371	ASD
255	1.33115	1.09623	0.813831	1.14066	1.07485	1.16625	1.41947	ASD
256	1.36041	0.88091	0.933462	0.320696	1.33593	0.28849	1.59564	ASD
257	1.22141	1.47775	0.863285	0.796177	1.15648	1.03678	1.01878	ASD
258	1.09542	1.16733	1.28139	0.959236	0.886759	1.00313	1.24205	ASD
259	1.3638	1.52924	0.561039	0.674607	1.04648	1.08235	1.08094	ASD
260	1.16089	1.59091	0.753354	0.558863	1.54979	1.04986	1.23074	ASD
261	1.4846	0.955502	1.19785	0.754721	1.58402	0.504916	1.46197	ASD
262	1.24055	1.55501	1.01011	0.754586	1.04466	0.521335	1.67982	ASD
263	1.07969	1.2831	0.886746	0.591943	1.06397	0.973427	1.34222	ASD
264	1.77339	1.48838	0.929087	0.9323	1.04	0.942925	1.51267	ASD
265	1.47438	1.28498	0.812098	1.30854	1.2082	0.834132	1.38727	ASD
266	0.661241	1.48344	1.38718	0.592241	0.850522	0.898616	1.24354	ASD
267	0.935473	1.10938	1.10367	0.884454	1.25609	0.963995	1.17711	ASD
268	1.12452	1.34685	0.883151	0.358084	1.06534	1.238	1.47333	ASD
269	0.942	1.23302	0.891127	0.695714	1.26233	0.38956	1.52135	ASD
270	1.31083	1.14593	1.23822	0.898828	1.19115	0.935662	1.21449	ASD
271	0.519537	1.2276	0.991224	0.704201	0.968921	0.992085	1.06959	ASD
272	1.2154	1.37013	1.10773	1.23831	1.21363	0.751052	0.840179	ASD
273	0.803726	1.5275	1.22951	0.584445	1.09139	0.81811	1.26548	TD
274	1.41408	1.09119	1.0223	0.822221	1.13567	0.529101	1.38667	TD
275	1.41127	1.28926	0.798709	0.734651	1.32238	0.748038	1.22315	TD
276	1.29517	1.23325	0.806131	0.674273	1.44782	0.877182	1.19568	TD
277	1.28794	1.26917	0.898644	0.567646	1.19432	0.844495	1.41034	TD
278	0.996745	0.872427	0.963983	1.13852	1.40408	0.670438	1.46758	TD
279	1.33595	1.20576	0.97444	1.29952	1.25971	0.929728	1.20952	TD
280	0.793196	0.878337	1.02203	1.16666	1.20384	1.0108	1.58706	TD
281	1.24494	1.3329	0.944754	0.851478	1.59644	0.544156	1.35479	TD
282	1.16862	1.42531	1.06105	0.717991	1.25438	0.652756	0.814367	TD
283	1.07869	1.41231	0.859504	0.755861	1.36406	1.03551	1.59606	TD
284	1.10583	1.15809	0.816151	0.416878	1.28807	1.27544	0.921775	TD
285	1.15948	1.25459	0.891212	0.825144	1.16049	0.781019	1.48881	TD
286	0.687037	1.18032	1.13491	1.32008	1.08337	1.13073	1.16814	TD
287	0.984265	1.14086	1.03651	1.01822	1.07634	1.10205	1.3504	TD
288	1.1598	1.09957	0.905259	1.0198	1.59168	0.407673	1.35322	TD
289	1.30884	1.2623	1.19958	0.809098	1.12157	0.588418	1.35524	TD
290	1.14569	1.36031	0.818562	0.896983	1.27146	1.0083	0.962387	TD
291	1.10306	1.0951	0.845349	0.57614	1.1896	1.07633	1.69151	TD
292	1.36333	1.5701	1.29134	0.542603	1.06966	0.603961	1.01491	ASD
293	1.3145	1.44821	1.38268	0.491444	1.19531	0.87285	1.57601	ASD
294	1.56034	1.35917	1.51978	0.333009	1.26763	0.694168	1.2491	ASD
295	0.759515	1.70477	0.945685	0.594852	1.43227	0.751179	1.06814	ASD
296	1.17337	1.47938	0.967829	1.06473	1.14375	0.853958	0.762008	ASD
297	0.772099	1.51568	0.967959	1.04471	1.08181	0.722537	0.907682	ASD
298	1.23218	1.33342	0.759411	1.18769	1.52285	0.67854	1.46338	ASD
299	1.65459	1.48749	1.03101	0.815072	1.47667	0.899377	1.03232	ASD
300	1.00076	1.30043	0.857157	0.883534	1.20491	0.792114	1.5771	ASD
301	1.40566	1.48583	0.99764	0.529485	1.27725	0.565582	1.17614	ASD
302	0.739167	1.43906	0.670065	0.955559	1.35813	1.01918	1.28174	ASD
303	1.1572	1.63721	1.5179	1.30486	0.860495	1.17109	1.31588	ASD
304	1.3834	1.25062	0.854163	0.733709	1.34361	0.716571	0.979315	ASD
305	1.31996	1.3927	0.672464	0.787391	1.5573	0.785278	1.56005	ASD
306	1.09115	1.16817	1.29379	0.828995	0.99252	0.601193	1.19109	ASD
307	0.948151	1.24437	0.793701	1.02621	1.25709	0.750619	1.25597	ASD
308	1.30139	1.39245	0.875154	0.722809	1.00925	0.743254	1.33916	ASD
309	1.12431	1.46101	0.812351	0.58233	1.14794	0.671022	1.43293	ASD
310	0.965376	0.830559	1.16582	0.829125	0.923478	0.740433	1.18798	TD
311	1.01145	1.25226	0.782562	0.81135	1.35152	0.567207	1.52189	TD
312	1.10184	1.41955	0.707656	0.974353	1.27947	0.881771	1.20328	TD
313	1.03951	1.24442	0.705297	1.11295	1.13594	0.721372	1.44939	TD
314	1.39336	1.05835	0.843212	1.02298	1.56082	1.13719	1.42245	TD
315	1.35741	1.29692	0.917486	0.513583	1.22818	1.10928	1.30826	TD
316	1.33659	1.35824	0.730679	0.593826	1.14966	0.714465	1.35313	TD
317	0.905457	1.14652	0.85426	0.576494	1.44488	1.10175	1.5112	TD
318	1.50922	1.28105	1.09914	0.61812	1.49016	0.905056	0.918047	TD
319	1.50698	1.60478	1.27709	0.642103	0.934349	0.846841	1.06731	TD
320	1.20245	1.51117	0.773089	0.614096	1.30678	1.02151	1.18733	TD
321	1.35827	1.20826	0.527195	0.966984	1.40737	0.568158	1.43016	TD
322	1.23172	1.30939	1.61101	0.871144	1.18791	0.980288	0.713642	TD
323	1.4311	1.57852	1.30869	1.01586	0.992463	0.751946	1.49271	TD
324	0.74455	1.44889	0.786937	0.894143	1.43156	1.09345	1.55915	TD
325	1.41271	0.952213	1.15105	0.656228	1.26145	0.863577	0.729201	TD
326	1.24523	1.34327	1.34069	0.565518	0.874424	1.11356	1.48443	TD
327	0.728593	1.54587	0.943123	0.810518	1.36495	0.562336	1.59482	TD
328	1.08759	1.03813	1.04692	0.658404	0.970128	0.645111	1.43372	TD

## Sheet: Figure 2d
	Delta
	Entropy	SD	DD
Region
0	-0.0671116	1.83905	-0.00019726
1	0.0952798	0.982577	-7.66369e-05
2	-0.00597608	1.21552	-1.5115e-05
3	-0.128274	0.157553	-1.50581e-05
4	0.0650297	0.725143	6.16718e-05
5	-0.0376827	0.120603	-2.13262e-06
6	0.149057	0.241151	3.4297e-05
7	-0.0483574	0.0352282	2.81292e-06
8	0.041444	0.179813	3.15497e-05
9	-0.19537	0.0380382	8.0759e-06
10	-0.150133	-0.0828727	-9.92681e-06
11	0.00421327	0.263052	5.7102e-05
12	-0.105213	0.165134	3.69904e-05
13	-0.00840291	0.190023	2.77016e-05
14	-0.103965	0.189553	4.31938e-05
15	-0.126882	-0.197147	-1.96312e-05
16	-0.0365919	-0.0722741	-3.93467e-06
17	-0.0354844	0.27088	4.41248e-05
18	-0.137331	-0.188869	-1.42343e-05
19	-0.11648	0.410185	7.55856e-05
20	-0.0720668	0.0888486	6.16565e-05
21	-0.0509275	-0.0361594	3.91382e-05
22	-0.0989147	-0.0705349	-1.7977e-05
23	-0.0383523	0.231075	4.25774e-05
24	-0.0891954	-0.175507	-2.36563e-06
25	-0.195255	-0.180714	-2.43181e-05
26	0.0210997	-0.00330069	1.84791e-06
27	-0.0185117	0.176049	4.47671e-05
28	0.0450004	0.283582	3.2299e-05
29	0.146388	0.243893	2.85817e-05
30	0.0840092	0.309699	8.72522e-05
31	-0.137354	-0.276618	6.81403e-07
32	0.0828474	0.31692	3.87118e-05
33	-0.0913969	0.161787	1.98192e-05
34	-0.109574	-0.0989174	-2.08049e-05
35	-0.0866584	0.423042	4.7608e-05
36	-0.185022	-0.21339	-1.79931e-05
37	-0.128559	-0.0893501	4.74312e-05
38	-0.0691011	0.00812875	7.1481e-06
39	0.0543081	0.0512481	2.28712e-05
40	0.176149	0.126229	0.000111802
41	0.231284	0.654146	1.51975e-05
42	-0.0600646	0.00750618	-1.39022e-05
43	0.0492765	0.183708	2.87885e-05
44	-0.0949596	0.635482	3.10298e-06
45	-0.0216517	-0.181179	6.24369e-06
46	-0.139119	-0.0151191	-1.43529e-05
47	0.146748	-0.0211204	0.000108062
48	0.0721959	0.215121	1.74979e-05
49	-0.273381	0.087218	5.704e-05
50	-0.163312	-0.0468287	-2.28953e-05
51	-0.0801515	-0.049909	-7.13943e-06
52	-0.181073	0.191003	3.65824e-06
53	-0.0556234	0.0359216	3.61875e-07
54	0.0455446	0.108685	0.000108127
55	0.0679225	0.032214	3.85037e-05
56	-0.102017	-0.0298562	-9.50771e-06
57	-0.0789439	0.0370522	5.55149e-07
58	0.100385	0.439914	2.12186e-05
59	-0.117917	-0.192553	-2.03462e-05
60	-0.0751355	0.757626	1.65484e-05
61	-0.221122	-0.149545	-2.24613e-05
62	0.00417036	0.305339	0.000105152
63	-0.0328769	0.0842244	-4.31259e-06
64	-0.163696	0.298788	2.89952e-06
65	-0.0344992	-0.0327487	1.36639e-05
66	-0.173756	-0.172948	-2.87619e-05
67	-0.0418648	-0.101531	-1.96466e-05
68	-0.0617935	0.125507	7.35398e-05
69	-0.086296	0.115886	-1.59027e-05
70	-0.132319	-0.244887	-9.28261e-06
71	-0.0945495	0.190678	-2.55282e-06
72	-0.178503	-0.150631	-2.3249e-05
73	-0.0281209	0.0571518	3.18039e-05
74	-0.125758	-0.0648628	5.06457e-05
75	-0.0197565	0.0717835	-2.12907e-05
76	-0.114398	0.185667	-4.86298e-06
77	-0.229378	-0.342519	3.3453e-05
78	0.00590563	0.0573529	-1.11825e-05
79	-0.161001	0.172658	4.57445e-07
80	-0.0359964	-0.280746	2.87431e-05
81	-0.0112467	-0.697984	-9.42269e-06
82	-0.00892007	-1.37505	1.23326e-05
83	0.0950968	4.26046	9.58045e-06
84	0.213754	4.22066	-5.76588e-06
85	0.0305076	4.26768	7.58891e-05
86	0.0567653	3.72541	7.90386e-05
87	0.12509	3.78103	-4.81783e-05
88	0.056753	4.19776	8.32865e-05
89	0.10767	3.91194	6.78858e-05
90	-0.0653837	3.82666	9.97049e-05
91	-0.0280787	2.93226	9.34505e-05
92	0.0439652	2.03362	8.89315e-05
93	0.120214	2.86125	-8.448e-05
94	0.0103781	3.39625	0.0001061
95	0.0162055	2.86699	0.000102125
96	-0.0428968	2.35645	9.53934e-05
97	0.118745	1.92025	9.45857e-05
98	0.215019	3.13593	9.56107e-05
99	0.0891714	-0.907529	-9.8919e-05
100	0.168872	2.88641	2.7779e-05
101	0.0693155	1.55809	9.54428e-05
102	0.0951868	1.12683	9.47774e-05
103	0.0139089	0.887933	-4.95136e-05
104	-0.0199051	1.92444	9.69398e-05
105	0.0845952	2.585	0.000103043
106	0.155969	1.437	9.48949e-05
107	0.202614	1.01847	0.000100694
108	0.0335538	1.36322	9.09608e-05
109	0.229259	0.810667	9.09822e-05
110	0.027494	1.63924	9.04663e-05
111	0.141025	1.13449	8.22802e-05
112	-0.0268674	0.685761	0.000144579
113	0.202404	0.907477	9.50998e-05
114	0.303034	0.544479	8.04864e-05
115	0.195075	0.259671	0.000120818
116	0.136959	0.471554	9.31175e-05
117	0.155029	0.13793	7.94027e-05
118	0.126676	0.150632	0.000139064
119	0.0242218	-0.0918254	7.7498e-05
120	0.218992	-0.133114	0.000102995
121	-0.00205612	-0.0275462	0.000105619
122	0.0233064	1.56068	3.49467e-05
123	0.247428	0.284815	0.000135591
124	0.130576	-0.593844	0.00010563
125	-0.113161	0.55169	9.24708e-05
126	0.0591242	-0.174458	0.000113543
127	1.54972e-05	0.883473	2.81169e-05
128	-0.157254	-0.468305	8.67939e-05
129	-0.0266758	-0.0332742	9.544e-05
130	-0.0174137	-0.298202	0.000109028
131	-0.00631547	1.00659	2.75673e-05
132	0.213937	-0.0217651	0.000108495
133	0.0573485	1.08982	6.2139e-05
134	0.21466	1.05518	1.27808e-05
135	0.0768379	0.912044	1.82907e-05
136	0.168061	-0.190217	6.6444e-05
137	0.0270916	-0.327096	6.55123e-05
138	0.0825036	-0.0964505	8.20038e-05
139	-0.0726812	0.0352288	4.1758e-05
140	0.102395	0.926147	-2.49196e-06
141	-0.0713137	0.0154492	4.51764e-05
142	0.153761	1.72366	2.64301e-06
143	0.129573	1.14276	3.7794e-05
144	0.155012	0.0677139	2.80045e-05
145	0.0234042	0.642106	4.17404e-06
146	-0.156778	-0.00500033	4.70413e-05
147	0.0649433	0.0345465	4.46892e-05
148	0.182648	1.24591	-1.38121e-05
149	0.00637555	0.139781	1.08606e-05
150	-0.0436542	0.452017	-1.57602e-06
151	-0.0180731	0.357396	-9.28868e-07
152	-0.073455	0.0177504	2.45441e-05
153	0.0886177	0.774576	-1.43236e-05
154	0.0610202	-0.0307415	3.86291e-05
155	-0.104046	0.557655	-4.07232e-06
156	0.209834	1.64096	-1.99072e-05
157	-0.00629473	0.451103	8.18027e-06
158	0.290672	1.61542	-2.36116e-05
159	0.163324	0.70684	-2.02819e-05
160	0.254637	0.284332	2.27527e-05
161	0.0900807	0.404606	-5.2446e-06
162	-0.00155735	0.616864	-1.71282e-05
163	0.133475	1.13705	-2.99614e-05
164	0.130366	0.461614	1.24369e-05
165	0.161116	0.493321	-1.91528e-05
166	0.114212	0.694881	-2.1711e-05
167	0.185873	0.724257	-2.57421e-05
168	0.153362	1.11093	-2.80043e-05
169	0.12424	0.618173	-1.90534e-05
170	0.177089	0.543593	-1.09467e-05
171	-0.0455744	0.510679	-1.7843e-05
172	-0.0866596	2.02551	-0.000197235
173	0.187118	2.02118	-1.97618e-05
174	0.0312355	1.67993	-2.55898e-05
175	0.237022	2.05092	6.24112e-05
176	0.0226104	2.03999	0.000103622
177	0.113904	2.36417	0.000136227
178	0.1043	2.0863	0.00010539
179	0.111923	2.20893	9.31704e-05
180	-0.0759227	1.92459	5.6124e-05
181	-0.0600584	1.7592	1.36308e-05
182	0.0474949	0.51814	1.63996e-05
183	0.0379744	-0.463583	-1.98353e-05
184	0.0102568	0.3032	3.88263e-05
185	0.0849301	0.357668	3.46165e-05
186	0.0482683	0.970843	7.29341e-05
187	0.0773481	0.223405	7.76032e-05
188	-0.0141213	0.03436	3.53041e-05
189	0.0273309	1.20947	1.88193e-05
190	0.0111556	0.18764	5.88962e-05
191	-0.00574374	1.13573	2.62141e-05
192	-0.0461909	1.06962	6.81957e-05
193	0.0995225	0.609344	0.000118328
194	0.00406301	0.595512	8.68276e-05
195	-0.0390003	0.842005	0.000158737
196	0.0883414	1.13949	0.000201553
197	-0.0469205	0.919074	9.32118e-05
198	-0.129435	0.203772	3.25559e-05
199	0.0355573	0.950379	0.000141964
200	-0.115107	0.654541	5.90158e-05
201	0.0102514	1.12056	0.000163556
202	-0.000412583	0.921244	0.000131149
203	0.260333	1.20993	0.000175814
204	0.11492	1.39055	0.000163336
205	-0.0525371	-0.0444723	3.63234e-05
206	0.0585073	0.700287	8.80579e-05
207	-0.215401	0.367572	8.13353e-05
208	0.118709	0.826661	0.000106267
209	-0.20469	0.0511943	6.18258e-05
210	0.197949	0.794612	0.000105929
211	0.19008	0.683458	0.00010575
212	0.0983969	0.391951	4.74564e-05
213	-0.081533	0.198295	5.95347e-05
214	0.167584	-0.0591826	6.59527e-05
215	-0.129684	0.0141425	4.69711e-05
216	0.191511	0.412031	3.27183e-05
217	0.156551	0.457407	2.83175e-05
218	-0.0785653	-0.111943	2.521e-05
219	-0.054562	-0.209988	1.05424e-05
220	-0.112265	-0.00641312	-4.92709e-06
221	0.02239	0.126928	-1.5479e-05
222	-0.0296769	0.969993	0.000102968
223	-0.0362678	0.914889	0.000114459
224	-0.062408	1.27313	0.000103292
225	0.054989	0.963654	8.55995e-05
226	-0.0539532	0.920371	8.64267e-05
227	0.128466	1.23785	4.64407e-05
228	-0.00464499	0.747026	2.84348e-05
229	0.105299	0.537867	0.000268096
230	0.0726876	0.534216	0.000214231
231	0.0602714	1.87205	0.000320493
232	0.104577	1.03307	0.000238815
233	0.0414801	1.82788	7.77395e-05
234	0.10849	0.621764	2.31995e-05
235	0.1144	1.04175	7.61918e-05
236	0.0229192	0.743839	7.24036e-05
237	-0.0455395	0.588741	8.04141e-05
238	0.0078212	1.25831	8.95544e-05
239	0.134303	0.479118	6.0982e-05
240	-0.00813735	0.941807	0.000100144
241	0.0718495	0.647866	6.86965e-05
242	-0.0323434	-0.992999	-4.0316e-05
243	-0.00434089	0.790648	-8.47057e-05
244	-0.0916269	-0.571493	-4.88227e-05
245	0.0273324	-0.0680167	-9.29551e-06
246	-0.117611	-0.318147	2.43868e-05
247	0.0638785	-0.256476	2.13397e-05
248	-0.250586	-0.901375	8.54905e-05
249	0.163975	-0.687936	5.15606e-05
250	-0.188125	-0.835097	4.53802e-05
251	-0.0302517	0.163094	3.99029e-05
252	0.0722649	-0.137846	7.26554e-05
253	-0.348708	-0.954668	6.40075e-05
254	0.0448858	-0.22326	4.88398e-05
255	-0.0626019	0.195106	6.74863e-05
256	-0.133357	-0.389881	7.5553e-05
257	-0.146934	-0.0234568	6.45583e-05
258	0.0328209	-0.291301	8.10772e-05
259	-0.0822322	0.150218	0.000127498
260	-0.189369	-0.235172	8.2961e-05
261	-0.151845	0.218902	0.000100186
262	0.00252366	-0.124395	8.7425e-05
263	-0.0991498	0.590569	9.12401e-05
264	0.0476737	0.293188	0.0001001
265	0.0441931	1.11679	0.000152414
266	0.0503411	1.16827	0.000161631
267	0.131688	3.09	7.736e-05
268	-0.100018	3.10256	6.3156e-05
269	-0.0506549	3.50129	0.000104241
270	0.0879488	3.78612	5.2588e-05
271	0.245005	3.66731	3.33373e-05
272	0.0899205	3.89225	4.061e-05
273	0.0485657	2.99597	4.66858e-05
274	-0.052007	3.55893	7.16158e-05
275	0.0196111	2.35432	4.93979e-05
276	0.180241	1.26619	3.44153e-05
277	0.0460882	1.58729	6.62053e-05
278	-0.0581451	3.10911	3.81071e-05
279	0.219015	2.13972	3.49024e-05
280	-0.125483	0.298578	7.56245e-05
281	-0.000386357	-0.321315	5.27524e-05
282	0.0985129	1.44434	3.20738e-05
283	0.137233	2.72907	4.70887e-05
284	0.00168443	1.36467	2.0903e-05
285	0.13285	0.735814	3.2421e-05
286	0.101733	2.59938	5.94979e-05
287	0.145798	0.771412	1.3652e-05
288	-0.0158893	0.861744	-0.000108842
289	-0.0606595	0.11072	-0.000149071
290	0.00493455	-0.224224	-0.000192377
291	-0.165187	-0.35407	-0.000107607
292	0.0898349	1.14847	2.57704e-05
293	-0.338933	0.10688	-4.48749e-05
294	-0.0853912	0.401944	-7.78536e-05
295	-0.140697	-0.407014	-0.000117339
296	-0.0439943	-0.413756	3.74085e-05
297	0.0680905	-0.0843485	4.92971e-06
298	0.04888	0.0623451	4.35556e-05
299	0.00502205	-1.14046	9.22773e-05
300	0.209034	3.93637	3.84357e-05
301	0.00097096	-0.00369469	-1.12478e-05
302	-0.119458	0.78222	-0.000237119
303	-0.214106	0.638855	-0.000112722
304	-0.188909	0.984145	-0.00025245
305	-0.135097	0.793403	-0.000281591
306	-0.277425	0.395498	-0.000132509
307	-0.103082	0.739536	-0.000253087
308	-0.14813	0.105845	-0.000289911
309	-0.107085	0.697767	-0.000109871
310	-0.0608677	0.938549	-0.000208942
311	-0.184439	-0.229724	-0.000318875
312	-0.0625945	0.213949	-0.00017438
313	-0.119895	-0.119724	-0.00019097
314	-0.257247	-0.452431	-0.000194507
315	0.0265604	0.36494	-0.000117896
316	-0.147686	-0.473655	-6.26858e-05
317	0.00892758	1.08403	0.000101687
318	0.148441	0.389643	0.000143426
319	0.246947	0.354187	0.000134101
320	0.0356472	0.137896	0.000166322
321	0.0209389	0.248643	0.000111795
322	0.0109336	0.71612	0.000161175
323	0.131216	0.966634	0.000182746
324	-0.0106688	0.280486	0.000170058
325	0.189878	1.31234	0.000210293
326	0.0488054	0.322429	0.000173937
327	0.249811	0.673209	0.000198191
328	-0.0830358	1.11318	0.000140586
329	0.00108814	0.0102368	0.000187895
330	0.119255	1.37715	0.000211257
331	0.197986	0.144187	0.000205354
332	0.027228	1.14941	5.87585e-05
333	0.132433	2.32626	0.000113471
334	0.0366836	-2.31844	0.000130896
335	-0.120119	-1.97218	0.000101117
336	0.112774	0.745295	9.94132e-05
337	-0.0273863	1.61953	0.000144856
338	0.162815	2.4015	0.00027744
339	-0.0118737	1.54336	0.000185472
340	0.246622	2.38275	0.000337446
341	-0.0625123	0.702335	6.37434e-05
342	0.106468	2.19684	0.000303326
343	-0.00354397	0.987905	0.000230439
344	0.19712	2.44317	0.000357264
345	0.161924	1.25596	0.000148905
346	-0.00707734	2.05537	0.00034948
347	0.0286102	1.95575	0.000287721
348	-0.127795	3.47106	5.01319e-05
349	-0.0274352	1.9211	0.000291481
350	-0.0138677	1.81312	0.000331443
351	0.037961	1.63449	0.000189618
352	0.154278	1.90259	0.000357449
353	-0.0676503	1.33048	0.000223054
354	0.0935872	1.45339	0.000326958
355	-0.0643786	1.01994	0.000104605
356	-0.032012	1.40972	0.000300763
357	0.0183672	0.0682097	-4.16238e-05
358	-0.125036	-0.547719	4.24077e-05
359	-0.260016	1.78127	5.28982e-05
360	0.123395	3.35086	0.000123265
361	0.0150335	-2.48601	0.000103584
362	-0.00934196	-3.00312	6.44223e-05
363	0.0146799	-2.67355	4.40267e-05
364	-0.00545871	3.69549	7.58911e-05
365	-0.0242099	3.35409	0.000198121
366	0.0553367	-1.01954	0.000211898
367	-0.00670969	3.81164	4.00818e-05
368	0.235959	-0.617897	0.000122284
369	0.0507655	0.39459	4.30932e-05
370	0.121576	3.60944	0.000193365
371	0.187691	3.66661	0.000164439
372	0.0339289	1.82699	0.000118693
373	-0.149203	3.20016	7.33628e-05
374	-0.0364074	-0.391249	-2.94893e-05
375	-0.153424	-0.4905	-4.63336e-05
376	-0.146702	-0.818384	-4.6635e-05
377	-0.0235492	0.329088	4.77841e-05
378	0.134686	0.454891	5.9447e-05
379	0.104551	0.223507	3.80205e-05
380	0.00508183	-0.179591	3.96169e-05
381	0.399105	1.21821	9.22775e-05
382	0.236825	1.3573	9.96072e-05
383	0.290999	1.36281	0.000104313
384	0.176294	1.18631	9.21041e-05
385	0.214574	1.83535	0.000103592
386	0.139323	0.880815	9.85765e-05
387	0.292452	1.84459	9.85209e-05
388	0.121765	1.90597	9.49752e-05
389	0.115755	1.57546	9.41026e-05
390	0.130314	1.93844	0.000120307
391	0.150415	1.37098	9.53653e-05
392	-0.0256683	0.281142	0.000101709
393	-0.265102	-2.64221	-9.674e-06
394	0.0834614	-2.14721	2.08835e-05
395	-0.0949807	-1.88117	6.87856e-06
396	-0.0612705	-3.04508	6.47075e-06
397	-0.0575329	-2.54949	-3.84161e-05
398	0.098551	-2.05343	8.73786e-05
399	-0.1507	-2.61277	-6.30246e-05
400	0.0391225	-1.84678	0.000121755
401	0.000700176	-3.12409	9.40825e-06
402	0.0590757	-2.23465	9.19978e-05
403	-0.1226	-2.86412	-5.76649e-05
404	-0.061318	-2.44899	0.000115042
405	-0.110943	-2.90601	-2.34163e-05
406	-0.0957357	-2.28872	5.16643e-05
407	-0.264828	-2.48678	-7.37506e-05
408	-0.211839	-2.20587	2.61343e-05
409	-0.112823	-2.23634	-6.65377e-05
410	-0.187887	-2.22261	-0.000106738
411	-0.12645	-2.20729	-9.41498e-05
412	-0.0851985	-1.75697	-2.97272e-05
413	-0.123688	-1.9077	-0.000138142
414	0.0106752	-1.55494	-0.000117549
415	0.155226	0.390141	6.47477e-05
416	0.0700399	-0.664909	2.27908e-05
417	0.180948	2.40271	4.31745e-05
418	0.139571	1.76264	7.44309e-05
419	0.107373	-0.511823	0.000101047
420	0.0676134	2.54441	7.9344e-05
421	0.240581	4.59241	0.000110116
422	0.274225	2.13547	0.000130075
423	0.0490835	-1.16029	9.64069e-05
424	0.304915	4.72892	0.000148352
425	0.246698	2.04928	0.000197047
426	0.31616	4.20277	5.72478e-05
427	0.202138	4.61923	0.000148009
428	0.185968	0.466818	4.48579e-05
429	0.13258	-0.486175	0.000133409
430	0.378197	4.941	0.000116379
431	0.0041517	0.529618	0.000242946
432	0.0246993	0.0979575	0.000148219
433	0.273235	4.85054	0.000160367
434	0.0687073	5.05446	0.000177622
435	0.0145612	0.638203	0.000269034
436	0.266616	4.85711	8.0664e-05
437	0.071944	4.82669	0.0001869
438	0.408071	4.56789	0.0001423
439	-0.0173851	2.98197	0.000141016
440	-0.0982809	3.92818	5.83028e-05
441	0.163797	4.20333	0.000172883
442	0.0114187	4.25024	0.000168745
443	0.275288	4.52679	0.000115326
444	0.237537	4.4542	0.000166545
445	0.104518	3.90252	5.66914e-05
446	0.109725	4.61036	0.000138153
447	0.226063	4.31798	0.000169537
448	0.39633	4.59681	0.000151536
449	0.237349	4.06142	9.66954e-05
450	-0.0558285	1.20561	0.000239318
451	0.191686	4.01759	0.000146737
452	0.285923	4.7862	9.65647e-05
453	0.160558	4.49774	0.000163003
454	0.375832	4.70172	0.000167061
455	0.347091	5.1128	0.000127859
456	0.0701512	2.94715	0.000195425
457	0.0479666	4.15152	0.000157475
458	0.1274	4.98637	0.000116732
459	0.202019	4.96234	0.000105204
460	0.28948	4.53109	0.000155159
461	0.383382	5.53296	0.000147535
462	0.135295	5.34018	0.000112256
463	-0.0675234	3.22082	8.94192e-05
464	0.00283921	4.04351	0.000107389
465	0.00404775	2.69396	0.0001431
466	0.0429528	2.53488	0.000138153
467	0.157165	3.14718	0.0001525
468	0.181384	2.79318	0.000130909
469	0.0982179	3.2797	0.000142794
470	0.143246	3.37162	0.000167484
471	0.16663	3.32804	0.000119769
472	0.212097	3.3812	0.000154193
473	0.0172459	0.189997	0.000105375
474	0.156803	3.48131	0.000131368
475	0.0928729	3.41536	0.000163092
476	0.309346	3.18805	0.00012799
477	0.212843	3.49745	0.000133523
478	0.204115	3.36602	0.000134593
479	0.273626	3.48612	0.000123417
480	0.0820453	3.63199	0.00016296
481	0.0889967	3.31652	0.00011633
482	0.310286	4.10097	0.000130569
483	0.128051	3.93643	0.000134067
484	0.14517	3.70048	0.000126635
485	0.228327	3.86308	6.29323e-05
486	0.124318	4.0624	0.000115133
487	0.267019	3.52187	0.00011213
488	0.222364	3.91139	0.000123016
489	0.0112001	3.76072	7.56799e-05
490	0.111168	3.6387	0.000111453
491	0.131467	3.55323	0.000101103
492	0.129164	3.97721	0.000111764
493	0.127983	3.34781	0.000102662
494	0.0843824	3.48064	8.71618e-05
495	0.231633	2.88474	9.73726e-05
496	0.0180857	3.17238	8.04472e-05
497	0.133671	1.34885	-3.35257e-06
498	0.203371	-1.38848	-3.3957e-05
499	0.145945	0.73205	8.86322e-05
500	0.0960109	1.05701	-9.59767e-05
501	0.162667	0.526917	-4.77732e-06
502	0.249285	0.673088	2.46185e-05
503	0.0626225	0.51728	-1.99703e-05
504	0.118681	1.1004	4.09388e-05
505	0.0948144	0.233872	9.4111e-06
506	-0.0369309	0.430102	-1.35014e-06
507	-0.0561638	-0.0525103	-1.08192e-05
508	-0.016515	-0.0641714	-1.52824e-05
509	-0.0112925	-0.0172105	8.50144e-05
510	-0.00449045	0.392755	3.42192e-05
511	-0.0880837	0.101235	7.98106e-06
512	0.0168244	-0.0474168	4.55358e-05
513	-0.230103	-0.113275	-2.12982e-05
514	0.0467473	-0.0908603	-1.20424e-05
515	-0.0358094	0.278159	4.82102e-05
516	0.136998	0.265385	3.58104e-05
517	-0.166175	-0.0365792	-4.83835e-06
518	-0.0820773	-0.277253	7.52982e-05
519	0.0450042	0.444066	5.5177e-05
520	-0.0211678	0.729139	6.66198e-05
521	-0.1323	-0.124006	5.96281e-06
522	-0.155105	0.0313153	-1.63481e-05
523	-0.0678571	-0.114865	-2.24264e-05
524	0.114847	0.173181	1.58992e-05
525	0.156279	0.572436	3.98371e-05
526	-0.0859824	0.280703	7.0331e-05
527	-0.0995193	-0.0207768	-1.11324e-05
528	-0.0566903	0.222796	4.19192e-05
529	0.0720531	0.386746	5.90713e-05
530	-0.238969	-0.349204	4.57923e-05
531	-0.100341	-0.178648	5.19853e-06
532	0.0937178	0.53249	4.74678e-05
533	-0.0319162	0.288694	3.01726e-05
534	-0.0743903	0.0842601	-2.15172e-05
535	-0.00574523	0.106034	7.73327e-05
536	0.00295687	0.0795374	6.00665e-06
537	0.122477	0.409576	2.12852e-05
538	-0.147632	-0.0652354	-1.5853e-05
539	-0.0377862	-0.319609	4.01535e-05
540	-0.136893	-0.387589	8.46477e-05
541	0.0327967	0.157959	5.7004e-05
542	-0.128264	-0.0472738	-1.6395e-05
543	0.0219143	0.260482	4.87751e-05
544	-0.00611219	0.0491841	1.88848e-05
545	-0.182066	-0.284768	1.59297e-05
546	-0.185466	-0.512371	8.01876e-05
547	-0.0468202	0.583289	1.74656e-05
548	-0.0835363	-0.180779	-2.31771e-06
549	-0.07712	0.108429	2.41856e-05
550	-0.173461	0.0513106	1.1877e-05
551	0.132289	0.0089123	2.04811e-05
552	-0.205638	-0.133812	-1.1638e-05
553	-0.0983545	-0.144123	-1.76751e-05
554	0.0680538	0.362564	2.09049e-05
555	-0.0421688	-0.384697	6.22985e-05
556	-0.121365	0.131641	1.19565e-05
557	-0.15754	-0.0939387	-9.59294e-06
558	-0.140755	0.133686	8.81471e-06
559	-0.106508	-0.0475976	-1.08699e-05
560	0.0200607	0.131222	4.03855e-06
561	-0.244644	-0.256198	2.53084e-06
562	-0.177269	-0.15164	-2.08056e-05
563	-0.214897	-0.420066	5.09317e-05
564	0.095993	0.298775	2.36468e-05
565	-0.0743586	0.00722362	-9.19799e-06
566	-0.0812112	-0.0418254	-2.5034e-05
567	-0.200272	0.123405	1.9154e-06
568	-0.179616	-0.45092	-6.52226e-06
569	-0.399327	-0.940122	4.10303e-05
570	0.0596315	0.0494915	2.24377e-05
571	-0.040994	-0.072845	-2.22562e-05
572	-0.0582081	-0.806205	9.61743e-05
573	-0.0436494	-0.0862017	-2.25332e-05
574	-0.0154639	0.0401169	1.15041e-05
575	-0.0255351	0.0483911	-4.11992e-06
576	-0.258103	-1.26202	1.22453e-05
577	-0.215066	-0.447686	-1.66449e-05
578	-0.12121	-0.540573	1.29766e-05
579	-0.145226	-1.01594	-3.7629e-06
580	0.113741	-1.7335	-8.04787e-05
581	-0.0522889	2.37751	-9.58169e-05
582	-0.0409114	-1.85617	-2.45075e-05
583	-0.248981	-3.68647	-0.000197628
584	0.0560219	3.00105	-4.88026e-05
585	-0.0729811	-2.51404	5.95369e-05
586	-0.015874	2.99719	-0.000144382
587	0.0167236	-0.990147	7.28501e-05
588	0.103406	1.97506	5.13134e-05
589	0.22458	2.92481	-3.05573e-06
590	0.0542685	-2.40729	7.96818e-05
591	0.0555576	2.50586	-0.000130221
592	-0.274566	-3.59851	-0.000323792
593	-0.253863	-4.01803	-0.00021637
594	-0.0151083	1.87008	8.89361e-05
595	0.142319	1.61463	8.98562e-05
596	-0.0140418	2.11679	9.06604e-05
597	0.000654876	2.24834	5.41031e-05
598	0.0396129	2.1057	9.52882e-05
599	-0.0139963	1.81233	9.08057e-05
600	0.0345244	1.62943	9.34533e-05
601	0.081773	2.09662	9.34899e-05
602	0.128259	0.674325	-5.26834e-05
603	0.0750102	2.0032	4.29992e-05
604	-0.0799255	1.65072	9.38744e-05
605	-0.0719615	1.74451	8.98672e-05
606	0.00339627	1.51172	8.60946e-05
607	0.0100374	0.838721	9.44725e-05
608	0.0866305	1.16683	8.82652e-05
609	-0.0854319	0.175755	0.000111183
610	0.105088	1.2853	8.43115e-05
611	0.00798488	0.446729	8.85043e-05
612	-0.0175898	0.615192	8.27757e-05
613	0.146064	0.265496	8.23967e-05
614	0.0284021	0.235298	0.000103719
615	0.176349	0.0370128	7.06253e-05
616	0.165176	0.16451	5.45586e-05
617	0.107666	-0.0192573	7.90015e-05
618	0.0443512	0.0738896	4.24708e-05
619	0.256815	0.0423988	0.000112523
620	0.237136	0.0512522	6.96893e-05
621	0.22988	0.228531	8.04727e-05
622	0.0691309	0.256413	8.89863e-05
623	0.0647328	0.114876	5.6795e-05
624	0.11145	1.73496	4.10998e-05
625	0.140706	0.22712	8.92367e-05
626	0.166216	0.106109	0.000124705
627	0.310011	0.299628	9.9502e-05
628	0.313974	0.186998	0.000103244
629	-0.0352464	0.0307551	7.73308e-05
630	0.0830703	2.03987	3.20184e-05
631	0.125591	1.66202	4.5323e-05
632	-0.148863	-0.0645581	7.98656e-05
633	0.0149295	0.24068	0.000113374
634	-0.00290096	0.140774	0.000114352
635	-0.132312	0.0274126	9.6863e-05
636	-0.00100958	1.68219	3.10538e-05
637	0.0381715	0.217409	0.000113731
638	0.0683459	0.399643	0.000107513
639	0.127604	1.40148	2.47172e-05
640	-0.103136	0.0497172	8.02647e-05
641	-0.0679694	0.147717	0.000115301
642	-0.0298116	-0.0389889	0.000102804
643	-0.0183463	1.26212	4.88103e-05
644	0.0345837	0.382417	8.73871e-05
645	0.155431	1.34864	2.29713e-05
646	0.211054	1.39849	1.28674e-05
647	0.148709	0.306186	9.20726e-05
648	-0.110715	0.0156622	6.42578e-05
649	-0.0320133	0.0228953	6.23036e-05
650	0.210416	0.432904	8.95078e-05
651	0.0777127	1.90786	1.62856e-05
652	0.0229887	0.376558	7.1766e-05
653	0.167144	1.61587	-3.49186e-06
654	-0.0613728	0.341478	5.7155e-05
655	0.0165893	0.288471	4.58956e-05
656	0.260523	0.942881	-6.21176e-07
657	0.151184	0.220347	6.25595e-05
658	0.0299357	0.330225	4.71429e-05
659	0.177705	0.350029	5.90614e-05
660	0.028803	0.093214	3.42403e-05
661	0.228818	1.77265	-1.7313e-05
662	0.121017	0.241519	7.91805e-06
663	0.208687	0.365657	2.98868e-05
664	0.308454	0.995411	-2.03111e-05
665	0.0359024	0.184995	4.09616e-05
666	0.0877337	0.360749	-1.07231e-07
667	0.115128	0.248587	1.51633e-05
668	0.0126766	1.13502	-2.6949e-05
669	0.0430772	0.227183	2.31432e-05
670	0.0478809	0.0623541	3.69087e-06
671	0.148712	0.218485	9.54091e-07
672	0.0936768	1.05431	-2.76102e-05
673	0.00672936	0.863394	-2.79165e-05
674	0.140248	0.28529	-1.65929e-05
675	0.102913	-0.107234	-1.66707e-05
676	0.0411479	0.245908	-1.44595e-05
677	-0.115653	-0.0927159	8.82424e-06
678	-0.00399476	-0.160511	-3.52785e-06
679	0.078041	0.455099	-2.54042e-05
680	0.0777972	0.440265	-2.55809e-05
681	0.0136864	0.115007	-1.21782e-05
682	0.0757744	-0.0539039	-1.54786e-05
683	-0.112837	-1.04796	-4.91194e-05
684	0.143379	2.52636	3.4386e-05
685	0.0533079	3.25559	7.40088e-05
686	0.0482857	0.703798	6.28424e-05
687	0.0989307	3.00031	9.43821e-05
688	0.0640048	2.49459	5.119e-05
689	0.0126736	1.91405	-9.70683e-05
690	-0.00406671	2.24073	-2.19096e-09
691	0.0225238	1.73759	-7.41848e-05
692	-0.0141172	-0.877968	-0.000217294
693	0.134188	1.41966	4.39146e-05
694	0.0926207	1.1137	6.37697e-05
695	0.0161027	1.43911	4.11317e-05
696	0.0086751	0.0915329	2.92685e-05
697	-0.0756224	1.19699	6.8162e-05
698	-0.0380056	1.37342	3.91273e-05
699	0.0831017	-0.0271172	7.78183e-05
700	-0.0368421	-0.136004	0.000138522
701	0.0409175	0.88206	8.30083e-05
702	0.035884	0.00373984	0.000155145
703	0.0936424	1.44123	3.11333e-05
704	0.0271774	0.958904	5.20596e-05
705	-0.0829426	-0.289095	9.81003e-05
706	0.0469892	0.682108	7.3343e-05
707	0.0926547	0.32856	0.000160886
708	0.16661	-0.171831	0.000141473
709	-0.0302821	1.44854	2.15299e-05
710	-0.0273654	-0.290286	0.000112484
711	0.0990323	0.417052	0.000113659
712	-0.125001	-0.602915	8.1889e-05
713	0.119772	0.397968	0.000140584
714	-0.0418705	0.309539	8.34078e-05
715	-0.0507847	1.66815	0.000106066
716	-0.0206227	0.324561	0.000115511
717	-0.132164	-0.356277	8.74725e-05
718	0.0190508	0.0822625	0.000114985
719	0.017126	1.25449	5.33091e-05
720	0.0368201	1.52645	6.13471e-05
721	0.0582539	0.334768	6.88551e-05
722	-0.0102413	1.50516	3.86125e-05
723	0.0180601	1.63739	8.10637e-05
724	0.232039	0.336723	9.69971e-05
725	0.0377585	0.378845	6.92554e-05
726	-0.0285257	0.409607	6.15982e-05
727	0.12224	0.876481	5.67865e-05
728	0.201897	1.55249	3.68561e-05
729	0.317955	1.6653	3.2345e-05
730	-0.021554	0.215454	2.46692e-05
731	0.0981454	0.836471	2.02611e-05
732	0.243161	1.4559	-1.1274e-05
733	0.201087	1.41441	-1.61197e-05
734	0.0171689	0.837535	-1.87954e-05
735	0.21025	1.65293	0.000127647
736	0.15467	2.61113	0.000113951
737	0.308069	2.92994	0.000100667
738	-0.03629	2.06038	7.62431e-05
739	0.266102	2.79885	7.94097e-05
740	0.125674	2.90513	5.61004e-05
741	0.16244	0.933856	0.00022166
742	0.169855	1.22285	0.000195118
743	0.165436	1.48596	0.000158966
744	-0.279926	-2.78582	-0.000344941
745	-0.171692	2.13699	-0.000397472
746	0.0060693	-1.36801	-0.000212803
747	0.0371046	1.78878	-0.000240464
748	-0.00981319	2.18324	-0.000125244
749	-0.122222	0.776568	6.42639e-05
750	0.15002	1.13479	8.41241e-05
751	0.00894737	1.72725	4.11541e-05
752	0.0723864	0.645512	7.84379e-05
753	0.0476931	1.76721	0.000100663
754	-0.111365	0.460805	6.85477e-05
755	0.125572	0.975186	8.45518e-05
756	0.0635806	2.45449	6.89769e-05
757	0.0310483	0.330004	6.19353e-05
758	0.0246305	1.60505	0.000101867
759	-0.0636482	0.00941248	3.26461e-05
760	0.0446714	2.20647	0.000153606
761	0.0628564	-0.172274	5.43624e-05
762	0.0266237	0.882566	0.00017302
763	0.0507606	1.78245	0.000166874
764	-0.035408	0.0301623	-8.50683e-05
765	0.0993237	-0.549294	1.71655e-05
766	0.0493402	-0.798359	-4.71067e-05
767	-0.139826	-0.436052	-1.78491e-05
768	-0.107677	-0.30871	5.54654e-05
769	0.0600369	-0.910817	4.01306e-05
770	0.00437427	-1.46652	3.18845e-05
771	-0.0572172	0.278139	0.00010741
772	-0.192733	-0.475188	6.32333e-05
773	0.188521	0.915819	0.000123603
774	-0.00868273	-1.33957	7.64033e-05
775	0.100617	0.319332	7.94798e-05
776	0.170541	0.940513	0.000107907
777	-0.143248	-0.912871	7.66861e-05
778	0.0466726	1.00992	0.000147499
779	0.0197856	-0.0364334	8.1636e-05
780	-0.0329421	0.824393	0.000115128
781	-0.103308	-0.704093	8.96789e-05
782	0.112183	0.223685	0.000121486
783	-0.0688155	-0.393164	9.3538e-05
784	0.0888644	0.489486	0.000186026
785	0.0104907	-0.341007	0.000107897
786	0.016485	0.219752	0.00016746
787	0.123803	1.41391	0.00015592
788	0.192597	0.226241	0.000163333
789	0.0286837	3.11699	0.000139253
790	0.0204819	2.52418	7.85353e-05
791	0.178498	2.61608	5.16957e-05
792	0.045752	1.62928	5.71786e-05
793	0.0351579	2.41444	9.76009e-05
794	0.128407	2.45382	6.06221e-05
795	-0.0228777	2.89043	7.55473e-05
796	-0.115558	2.19005	4.36124e-05
797	0.109231	2.71852	0.000103483
798	0.0367761	2.43172	4.26721e-05
799	0.0423392	2.25966	8.7323e-05
800	0.00249207	2.56394	8.20301e-05
801	0.139681	2.418	3.80228e-05
802	0.0109746	1.08428	7.37617e-05
803	0.0851845	1.79605	2.6654e-05
804	0.250196	2.72021	9.77271e-05
805	-0.0582941	1.45193	5.84968e-05
806	-0.0118892	0.606978	4.54441e-05
807	0.166808	1.63182	-4.83559e-07
808	0.0634092	2.10986	5.69165e-05
809	-0.0849295	0.243469	1.36492e-05
810	-0.0923998	0.854022	-9.51402e-05
811	-0.120239	0.254695	-0.000231593
812	0.0368387	-0.104161	-0.000203971
813	-0.363672	-0.799705	-0.000264881
814	-0.298447	-0.805903	-0.000177481
815	-0.0469557	0.863838	-2.22031e-05
816	-0.141362	-0.572943	-7.71495e-05
817	-0.125973	-1.30826	-0.00012776
818	0.0120848	-1.30497	-3.42432e-05
819	0.037689	-0.618951	-2.92142e-05
820	-0.00555754	-0.326588	9.19648e-06
821	-0.0494351	-1.11007	3.79842e-05
822	0.297432	4.237	8.49746e-05
823	0.0639508	0.566966	0.00011148
824	-0.355789	-0.0203942	-0.000294183
825	-0.180485	-0.374973	-0.000218651
826	-0.07253	-1.42039	-0.000150953
827	-0.188251	-0.51926	-0.000323256
828	-0.193377	-0.492768	-0.000306142
829	-0.250022	-0.313468	-0.000280467
830	0.0128224	0.0417967	-0.000270508
831	-0.317241	-1.0302	-0.000242521
832	-0.290633	-1.0813	-0.000310005
833	-0.141002	-0.447253	-0.000144029
834	-0.0105947	-0.644904	-5.10286e-05
835	-0.27095	-0.643815	-0.000196177
836	-0.143448	-1.44539	-0.000241017
837	-0.257636	0.30774	-0.000136892
838	-0.155183	-0.887539	-0.000170776
839	0.0228992	-1.03455	-1.01739e-05
840	-0.0683143	-0.453509	-0.000105466
841	-0.0546013	-0.240892	5.34032e-05
842	-0.0451024	0.328664	0.000126146
843	0.0782082	0.400525	0.000171899
844	0.128014	0.180546	8.20632e-05
845	0.152939	0.472707	0.000168398
846	0.00523555	0.117717	0.000143707
847	0.0430498	0.387508	0.000202361
848	-0.0569818	0.248577	0.00015858
849	0.00245565	0.0776144	0.000184576
850	0.0995986	0.416058	0.000206132
851	0.0954337	0.427548	0.000186636
852	0.0316519	0.372532	0.00019965
853	0.00109708	0.21587	0.000109867
854	-0.0085935	0.0633342	0.000151434
855	0.132313	0.229731	0.000183781
856	0.0356173	0.190625	0.000181567
857	0.0136874	0.486428	0.000150237
858	0.162982	4.24984	6.9541e-05
859	-0.0144626	4.23476	0.000106822
860	0.0792739	3.38864	2.78997e-05
861	-0.0369917	-2.34235	-0.000105863
862	-0.0370823	1.28777	0.000120787
863	0.0416027	0.382429	0.000152168
864	-0.102267	1.01512	-6.9124e-05
865	-0.0836829	0.86772	4.26036e-05
866	-0.0461525	1.02926	0.000137231
867	-0.0941855	0.488195	0.000177077
868	0.0948383	0.703887	0.000200251
869	0.0583202	0.572261	0.000134027
870	0.223535	0.599011	0.000235107
871	-0.025816	0.500244	0.000226834
872	-0.0310594	0.029151	0.000171642
873	0.033617	0.784704	0.000233317
874	0.0427165	0.131186	0.000136564
875	0.0164193	0.335975	0.000249058
876	0.0450833	0.888185	0.000222293
877	-0.095293	0.364598	0.000213234
878	-0.0823767	0.510311	0.000233031
879	0.0178435	0.535289	0.000211453
880	-0.0679978	0.149942	0.000132101
881	-0.0513545	0.391368	0.000222664
882	0.157364	0.377351	0.000182372
883	-0.161987	0.567981	0.000198042
884	-0.161506	0.493299	0.000177489
885	-0.0117215	0.825114	0.000186461
886	-0.0723318	0.390674	0.000169789
887	0.0622967	0.467994	0.000157712
888	-0.070951	0.285778	0.000163802
889	-0.0514758	0.1593	0.000160838
890	0.0993025	0.589913	0.000154594
891	-0.0545913	0.919803	0.000143264
892	-0.168188	0.154825	0.000172716
893	0.0194135	0.0686825	0.000148882
894	0.239976	0.573859	0.000134599
895	0.170324	1.07662	0.000121706
896	0.107091	1.2592	0.000103752
897	0.114768	2.68783	8.05788e-05
898	0.0436735	-2.07617	8.94956e-05
899	0.0372181	-1.24836	2.79034e-05
900	-0.0843302	-1.76863	4.27281e-05
901	-0.0440153	2.47929	5.47836e-05
902	0.00828922	-2.85794	0.000187384
903	-0.048332	-1.12115	6.50253e-05
904	0.179728	-2.91675	0.000118108
905	-0.0510058	0.766845	0.000113949
906	-0.0607761	1.9115	0.000102296
907	0.110287	1.37517	0.000117201
908	-0.0730229	0.989649	0.000117407
909	-0.00273585	1.43759	0.000120618
910	-0.173754	-1.50387	-0.000412227
911	-0.198073	-1.30345	-0.000370204
912	0.0263368	-0.00379343	-3.31873e-05
913	0.0703975	-0.405082	-0.000226371
914	-0.171831	-0.755189	-0.000258658
915	0.117036	0.773208	5.59121e-05
916	-0.149058	-0.783418	-0.000148769
917	0.023311	0.261973	-3.53234e-05
918	0.162437	0.0385791	-6.96084e-05
919	-0.0030936	-0.0634667	-3.14372e-05
920	0.165987	1.18567	8.43658e-05
921	0.277456	1.31662	9.52783e-05
922	0.0576235	0.657527	7.02034e-05
923	0.211896	1.74561	0.000120028
924	0.0821186	1.25657	0.000135802
925	0.0951622	0.190996	0.00012165
926	-0.0637823	-2.36202	-9.01274e-05
927	-0.0749943	-1.34978	-2.82719e-05
928	0.247231	-1.24473	7.32421e-07
929	-0.25496	-2.80999	-0.000100909
930	-0.256119	-3.28983	-0.000129992
931	0.00335371	-2.68538	-0.000122026
932	0.160163	-1.06993	6.4236e-05
933	-0.0869434	-1.83033	-4.08897e-05
934	-0.323839	-3.34362	-0.00016149
935	0.156505	-1.58943	6.59328e-05
936	-0.223731	-3.41802	-0.000194672
937	-0.173321	-2.62402	-8.32195e-05
938	-0.338573	-3.65508	-0.000230311
939	-0.328196	-4.00879	-0.000341331
940	-0.269249	-3.49895	-0.000225601
941	-0.355384	-3.96162	-0.000332798
942	-0.319811	-4.83957	-0.000374223
943	-0.407772	-4.01005	-0.000397349
944	-0.0405645	0.595902	2.40654e-05
945	0.0974914	-1.16577	0.00011134
946	-0.0102823	0.406732	8.81869e-05
947	-0.0271891	1.82771	6.9973e-05
948	-0.0803667	-0.219851	0.000137431
949	0.179316	0.831803	0.000146731
950	0.191214	1.5268	0.000146197
951	0.18348	2.03026	0.000181728
952	0.0424126	1.75392	0.000180728
953	0.0388674	0.741151	0.000186129
954	0.0954186	4.53646	7.64369e-05
955	0.153028	4.75637	0.000128793
956	0.255789	5.24012	0.000128377
957	0.135793	4.87724	0.000121329
958	0.158468	4.86802	0.000149199
959	0.0617877	4.02361	0.000125376
960	0.1364	4.65211	0.00014032
961	0.221614	4.47527	0.000134787
962	-0.168735	2.20605	0.000101663
963	0.155308	4.05756	0.000124747
964	0.0451666	4.78801	0.000129596
965	0.0402507	2.60682	6.52177e-05
966	0.202945	4.58472	0.000125168
967	-0.0625296	4.40645	0.000118767
968	0.038557	4.53396	0.000119383
969	0.0288374	4.07243	0.000117547
970	0.0224417	0.349238	0.000131918
971	0.133551	5.07188	0.000117541
972	0.257147	5.24316	0.000121
973	0.31325	5.68886	0.000137839
974	-0.0150561	5.18628	0.000119813
975	0.176803	6.18477	0.000120656
976	0.00469208	1.40688	0.000122386
977	-0.122293	4.68663	9.89567e-05
978	-0.0220163	-0.458608	0.000133359
979	0.104127	-0.360125	0.000131649
980	0.23445	4.38048	0.00016397
981	-0.0330112	-0.323467	0.00011614
982	0.161952	4.56707	0.000184994
983	0.249177	4.74489	0.000152853
984	0.163728	4.42573	0.000136871
985	0.167583	5.03597	0.000172889
986	0.17776	3.78557	0.00012843
987	0.196388	4.75515	0.00014141
988	0.0572297	5.25085	0.000174907
989	0.0500003	5.13401	0.000151581
990	0.1878	5.37116	0.000163987
991	0.14571	4.90572	8.3123e-05
992	0.201321	3.76072	0.000101655
993	0.0502892	5.14381	0.000141548
994	-0.121516	4.46164	0.000128553
995	-0.125926	3.63863	0.000104141
996	-0.163875	-3.34423	0.000168668
997	-0.16063	5.21943	0.000150059
998	0.0239349	0.809758	4.99342e-05
999	0.0264592	0.874801	5.27579e-05

## Sheet: Figure 3a
	SD			DD			Age	Group
	DAN	SMN	Cortex	DAN	SMN	Cortex
SID
0	1.25707	1.08752	1.1795	3.37664	1.99137	2.35512	16.77	ASD
1	1.30023	1.15653	1.25587	2.78588	2.0416	2.49124	24.45	ASD
2	1.3842	1.21195	1.27558	3.20894	2.38453	2.67909	19.09	ASD
3	1.19968	1.07893	1.19302	2.60247	2.05889	2.31356	13.37	ASD
4	1.22509	1.25851	1.25258	3.08001	2.45224	2.46186	17.78	ASD
5	1.30439	1.37232	1.25406	4.05808	2.51064	2.62889	32.45	ASD
6	1.33228	1.37974	1.28983	3.32062	2.61664	2.76264	33.86	ASD
7	1.39696	1.3488	1.36851	4.1647	3.33611	3.12911	35.2	ASD
8	1.38175	1.1922	1.27683	3.76729	2.08102	2.60876	16.93	ASD
9	1.25006	1.34706	1.30102	3.47633	2.47149	2.95254	21.48	ASD
10	1.25246	1.08481	1.31739	2.82047	1.80361	2.70155	14.2	ASD
11	1.29723	1.41076	1.33868	3.26591	2.81296	2.86574	14.2	ASD
12	1.40143	1.27132	1.32905	3.44796	2.12134	2.64388	21.82	ASD
13	1.34692	1.23179	1.24483	3.37123	2.14553	2.47363	20.83	ASD
14	1.37315	1.17507	1.27795	3.49055	2.01748	2.86251	16.99	ASD
15	1.2797	1.20314	1.26344	3.17865	2.3709	2.62305	22.64	ASD
16	1.34746	1.40485	1.29399	3.26681	2.47642	2.73229	31.72	ASD
17	1.24814	1.16752	1.21887	3.41736	1.69325	2.57592	12.24	ASD
18	1.27915	1.52079	1.29919	2.818	2.28273	2.30902	12.74	ASD
19	1.26769	1.28542	1.26241	2.93874	2.23528	2.51874	16.99	ASD
20	1.30705	1.09508	1.26836	3.47587	1.6651	2.51355	25.12	TD
21	1.28808	1.00846	1.20556	3.22875	1.56446	2.38964	19.8	TD
22	1.30969	1.24582	1.26914	3.29915	2.33163	2.75733	12.15	TD
23	1.2768	1.15542	1.20782	2.91035	2.19282	2.45657	14.77	TD
24	1.32882	1.23264	1.22639	2.90142	2.13834	2.4095	17.36	TD
25	1.19605	1.23355	1.22085	2.98883	2.29764	2.63186	19.16	TD
26	1.25818	1.2447	1.30386	3.29685	2.14136	2.6377	30.66	TD
27	1.20727	1.27911	1.23889	2.96503	2.36474	2.43808	24.6	TD
28	1.33849	1.18807	1.25648	3.95408	1.94089	2.64518	27.92	TD
29	1.19759	1.09473	1.19058	2.85358	1.73438	2.24768	33.17	TD
30	1.31196	1.41105	1.39019	4.01939	2.01852	3.02657	13.78	TD
31	1.42429	1.17129	1.31653	3.9942	2.42187	2.88664	17.13	TD
32	1.2386	1.21501	1.23901	2.69771	2.1603	2.33126	15.7	TD
33	1.37401	1.10259	1.26064	3.78385	1.92447	2.62798	20.65	TD
34	1.19522	1.16363	1.1968	2.95972	2.50827	2.53309	15.35	TD
35	1.17132	1.26833	1.18973	2.86696	2.07673	2.3212	11.81	TD
36	1.23591	1.04429	1.22081	3.17995	1.65658	2.35778	14.37	TD
37	1.12616	1.38378	1.26627	2.41709	2.09769	2.41132	12.83	TD
38	1.24413	1.33678	1.26077	2.84228	2.60616	2.59426	33.24	TD
39	1.16878	1.42272	1.26375	2.98682	1.98059	2.46516	9.44	TD
40	1.36081	1.37154	1.324	3.30481	2.31281	2.52646	23.1	TD
41	1.29128	1.35709	1.30226	3.04619	2.67521	2.73162	20.34	TD
42	1.34215	1.16082	1.25324	3.23866	1.94832	2.52362	18.28	TD
43	1.20359	1.04085	1.17592	2.65177	1.90312	2.1222	18.74	TD
44	1.28141	1.08371	1.21373	2.87373	2.3535	2.42283	18.26	TD
45	1.30937	1.09048	1.22719	3.37863	2.59487	2.57859	16.1	TD
46	1.19003	1.23068	1.25764	2.68894	2.01242	2.34535	13.81	TD
47	1.26609	1.07503	1.19384	2.81286	1.42537	2.03865	14.94	TD
48	1.24604	1.10834	1.24221	2.9553	1.62728	2.30805	22.6	TD
49	1.37144	1.29421	1.36113	4.11641	2.41462	2.79865	23.95	TD
50	1.28021	1.05497	1.24374	2.8864	1.86047	2.27736	27.6	TD
51	1.27211	1.10299	1.17414	3.13163	1.98081	2.30492	26.85	TD
52	1.28737	1.34485	1.28554	3.88909	3.29258	3.01729	24.99	TD
53	1.20705	1.07743	1.18486	2.60556	1.71977	2.10776	18.14	TD
54	1.29506	1.38982	1.23177	3.42057	1.71329	2.29869	27.32	TD
55	1.20377	1.10384	1.21837	2.74022	1.74177	2.21568	12.94	TD
56	1.18863	1.17309	1.17777	2.4585	1.65078	2.04421	10.47	TD
57	1.19588	1.30634	1.20001	2.95294	2.57879	2.46115	18.22	TD
58	1.19982	1.17583	1.24538	3.18464	2.6339	2.57173	21.1	TD
59	1.28947	1.15814	1.29451	3.07059	2.21822	2.53291	12.53	TD
60	1.25649	1.11229	1.23728	2.79211	2.0876	2.41756	29.97	TD
61	1.37749	1.45371	1.33335	3.47764	2.43106	2.72217	8.77	TD
62	1.22841	0.990159	1.18144	2.86312	1.25538	2.15546	18.8	TD
63	1.19359	1.08453	1.19246	3.21107	1.62941	2.26302	31.28	TD
64	1.27738	1.05372	1.18298	2.76492	1.72558	2.18787	16.1	TD
65	1.25949	1.21165	1.23817	3.18289	2.75753	2.57604	34.05	TD
66	1.22896	1.30083	1.25323	3.04583	2.37576	2.61204	26.15	TD
67	1.27984	1.07791	1.23117	2.75691	1.84401	2.36363	18.15	TD
68	1.19595	1.20953	1.21221	2.95473	2.08732	2.33769	14.41	TD
69	1.21459	1.43124	1.26414	2.89854	2.17891	2.46424	16.39	TD
70	1.16372	1.0904	1.20261	2.66702	1.82652	2.29599	24.65	TD
71	1.25448	1.04163	1.22029	2.59522	2.05528	2.29437	9.95	TD
72	1.34157	1.28703	1.2579	3.68725	3.129	2.72459	34.01	TD
73	1.32275	1.22235	1.25916	3.44673	2.56221	2.62664	39.25	TD
74	1.25863	0.9809	1.14662	2.72245	1.98634	2.10683	19.76	TD
75	1.32696	1.24662	1.23405	3.29952	1.97341	2.34106	39.39	TD
76	1.22962	1.18293	1.21911	3.11767	2.05987	2.38841	28.56	TD
77	1.26518	1.47491	1.32261	3.51329	2.0491	2.50732	9.92	TD
78	1.37773	1.07233	1.22705	3.01016	2.15211	2.39946	25.02	TD
79	1.28363	1.38825	1.25221	2.96643	2.42205	2.42681	22.11	TD
80	1.23756	1.36578	1.27338	2.97721	2.11867	2.46066	22.44	TD
81	1.37073	1.07739	1.20936	3.88872	2.48034	2.56645	22.05	TD
82	1.32254	1.21559	1.26372	3.67746	2.27114	2.55758	21.65	ASD
83	1.32114	1.39473	1.35943	2.9811	2.22996	2.64331	20.17	ASD
84	1.32831	1.28707	1.27517	3.63549	3.21282	2.93393	20.18	ASD
85	1.36683	1.30346	1.31505	3.70839	2.86064	2.64858	20.18	ASD
86	1.33652	1.51946	1.45342	4.12273	3.78967	3.33685	22.88	ASD
87	1.24116	1.17524	1.22146	3.18305	1.97159	2.66205	29.09	ASD
88	1.35563	1.22579	1.30958	3.74585	1.81204	2.48033	17.17	ASD
89	1.3965	1.58025	1.39929	3.62066	2.95128	2.89565	27.41	ASD
90	1.24926	1.22666	1.34862	3.24087	2.77252	2.87881	21.43	ASD
91	1.35486	1.37194	1.3066	3.27641	2.32945	2.52296	19.7	ASD
92	1.27033	1.14092	1.2159	3.00044	2.40054	2.43367	23.59	ASD
93	1.18572	1.2831	1.27653	3.09823	2.69238	2.60575	17.79	ASD
94	1.27413	1.16848	1.22661	2.943	2.63032	2.4231	25.8	ASD
95	1.279	1.18318	1.20515	2.95327	1.56785	2.09548	25.45	ASD
96	1.18277	0.91	1.15212	2.29531	2.35513	2.20293	19.63	ASD
97	1.35984	1.24112	1.23223	3.11581	2.13877	2.35131	26.95	ASD
98	1.29228	1.13019	1.20814	2.94115	2.38845	2.44929	32.55	ASD
99	1.46065	1.58208	1.42628	4.1292	3.48748	2.9458	35.71	ASD
100	1.28887	1.45489	1.31655	3.48474	2.95782	2.83756	37.78	ASD
101	1.23963	1.40244	1.27979	2.75203	2.73747	2.47662	22.56	ASD
102	1.36312	1.0307	1.20734	3.21795	2.54372	2.44339	24.32	ASD
103	1.18565	1.07822	1.15863	2.67894	2.31985	2.2885	34.46	ASD
104	1.47	1.33894	1.40541	4.12604	2.71953	2.9769	21.13	ASD
105	1.19248	1.12559	1.15215	3.24622	2.11283	2.23394	25.43	ASD
106	1.25733	1.13361	1.23994	2.93412	2.02212	2.39491	17.24	ASD
107	1.15403	1.24616	1.19941	3.113	2.01918	2.25413	17.71	ASD
108	1.46068	1.50499	1.35882	4.30892	3.55296	2.86981	32.96	ASD
109	1.39573	1.18217	1.28221	3.30476	2.55052	2.70695	28.67	ASD
110	1.21947	1.04087	1.1683	2.93665	2.02871	2.19846	17.65	ASD
111	1.38181	1.26542	1.37555	3.99292	2.24693	2.66486	33.18	ASD
112	1.18484	1.1437	1.16689	2.65094	1.46322	2.07664	15.93	ASD
113	1.43203	1.45401	1.45206	4.3343	3.29113	3.27122	28.11	ASD
114	1.37776	1.2725	1.27129	3.37133	2.66448	2.60344	26.38	ASD
115	1.12739	1.16825	1.21884	2.49427	2.13049	2.33312	15.49	ASD
116	1.23156	1.18501	1.2414	2.72621	1.89986	2.38859	18.47	ASD
117	1.26162	1.26011	1.2852	3.20438	2.46206	2.78392	21.4	ASD
118	1.18091	1.09236	1.18246	2.62917	1.59655	2.06515	15.85	ASD
119	1.13706	1.08235	1.19343	2.62465	2.38525	2.34267	17.11	ASD
120	1.31247	1.21697	1.20361	3.26404	2.30537	2.21902	16.5	ASD
121	1.25631	1.01941	1.2223	3.00624	1.99484	2.44182	18.66	ASD
122	1.27764	1.40531	1.31104	3.29107	2.34067	2.67716	16.38	ASD
123	1.20565	1.03029	1.14583	2.58433	1.79641	2.07465	17.67	ASD
124	1.24212	1.31575	1.26345	2.77143	1.93987	2.28326	18.42	ASD
125	1.38142	1.27586	1.43685	4.14146	2.26486	2.80682	14.75	ASD
126	1.2796	1.14989	1.24964	3.40408	2.59963	2.46016	17.33	ASD
127	1.35557	1.3965	1.30715	3.45426	2.28681	2.58139	32.85	ASD
128	1.31061	1.52474	1.36495	3.19708	3.14879	2.79366	50.22	ASD
129	1.21738	1.21311	1.23835	3.19529	2.37439	2.58175	18.41	ASD
130	1.4451	1.33609	1.33607	4.50703	3.34169	3.18452	42.34	ASD
131	1.26273	1.20839	1.22486	2.97423	2.51485	2.48523	18.25	ASD
132	1.34534	1.34949	1.37175	3.95523	2.83556	2.99651	28.09	ASD
133	1.37559	1.14025	1.28601	3.59206	2.27342	2.62942	16.92	ASD
134	1.28193	1.16597	1.23923	2.56252	2.351	2.46062	12.75	ASD
135	1.28021	1.50904	1.33715	3.14485	2.29346	2.6297	15.14	ASD
136	1.32817	1.45341	1.2966	2.72712	2.66229	2.42727	9.74	ASD
137	1.26886	1.49268	1.29797	2.92693	2.57571	2.73238	10.24	ASD
138	1.22327	1.34897	1.2959	2.7687	1.74022	2.5256	13.95	ASD
139	1.38342	1.45901	1.34911	3.69078	2.90912	2.89596	17.88	ASD
140	1.32255	1.40325	1.28541	3.56037	2.22185	2.66981	11.56	ASD
141	1.26631	1.33886	1.26236	2.86504	1.74886	2.33558	14.65	ASD
142	1.1954	1.38403	1.24278	2.76658	2.22355	2.38171	12.96	ASD
143	1.25222	1.21929	1.20769	3.20511	1.81494	2.41142	9.46	ASD
144	1.21434	1.23488	1.19494	2.80386	1.54136	2.21618	13.2	ASD
145	1.15384	1.41143	1.27001	2.6798	2.29283	2.4446	13.09	ASD
146	1.36257	1.23933	1.25491	3.68639	2.52863	2.68365	13.71	ASD
147	1.28338	1.36749	1.23605	2.61059	2.2521	2.21393	10.87	ASD
148	1.3237	1.33716	1.29268	3.42287	2.18507	2.6112	15.66	ASD
149	1.24574	1.443	1.30864	2.80936	2.75095	2.54326	16.74	ASD
150	1.20052	1.14221	1.18915	2.6777	1.5697	2.27671	15.81	ASD
151	1.35536	1.46154	1.34399	3.33285	2.99432	2.84781	7.228	ASD
152	1.19547	1.45215	1.29226	2.97578	1.80057	2.48676	11.11	ASD
153	1.26686	1.55815	1.34309	3.54902	3.2234	2.88786	11.92	ASD
154	1.33228	1.1172	1.27928	3.48801	1.7611	2.56291	7.15	ASD
155	1.25574	1.38686	1.31566	2.86451	2.48067	2.65785	29.98	ASD
156	1.28915	1.25646	1.26494	3.45929	1.72879	2.42481	22.99	ASD
157	1.23564	1.21827	1.25143	3.40971	2.59424	2.70017	22.04	ASD
158	1.25997	1.47779	1.34646	2.9331	2.41035	2.6454	20.25	ASD
159	1.34943	1.20713	1.269	3.3213	2.96623	2.73295	22.29	ASD
160	1.2861	1.2407	1.22704	3.03238	2.18072	2.37834	28.58	ASD
161	1.33184	1.52423	1.39948	3.54522	2.84554	3.10188	23.66	ASD
162	1.39559	1.56016	1.39653	3.65593	3.04409	3.27583	39.1	ASD
163	1.32973	1.48938	1.34749	2.74881	2.84932	2.69045	19.64	ASD
164	1.38677	1.46267	1.3469	3.52982	2.89895	2.93634	22.98	ASD
165	1.387	1.33346	1.32575	4.12433	2.49654	2.91346	29.18	ASD
166	1.2718	1.2617	1.25069	3.20715	2.11965	2.322	26.516	ASD
167	1.31545	1.44913	1.36294	3.75794	2.36762	2.72337	7.15	ASD
168	1.27125	1.41906	1.26451	3.06929	2.40784	2.31987	10.27	ASD
169	1.19978	1.14868	1.2141	2.93013	2.02299	2.52055	7.26	TD
170	1.15152	1.24748	1.23436	2.38677	1.67054	2.36834	10.52	TD
171	1.26242	1.40875	1.3358	3.36294	2.42308	2.70719	18.59	TD
172	1.34089	1.31919	1.31254	3.6759	2.02161	2.80193	31.78	TD
173	1.28157	1.04833	1.23282	3.40205	1.3579	2.28562	8.15	TD
174	1.30547	1.05012	1.21815	3.69716	1.86958	2.5964	12.49	TD
175	1.22963	0.981025	1.20153	2.84187	1.54223	2.39198	14.2	TD
176	1.23078	1.44426	1.26041	3.18291	2.20472	2.55891	16.93	TD
177	1.11981	1.33302	1.28377	2.70019	2.59035	2.74067	17.3	TD
178	1.17772	1.17365	1.20116	2.64813	1.87364	2.18192	6.47	TD
179	1.23823	1.12558	1.22711	2.98504	1.41762	2.24685	7.19	TD
180	1.32972	1.41475	1.27993	3.46882	2.73873	2.78163	8.88	TD
181	1.21661	1.29629	1.28924	3.24981	2.44704	2.58932	9.23	TD
182	1.39524	1.5137	1.36306	3.3106	2.16898	2.74302	10.46	TD
183	1.17081	1.26103	1.22019	2.53203	2.46894	2.4377	10.52	TD
184	1.24631	1.21311	1.2647	3.13954	1.80948	2.42752	11.03	TD
185	1.22942	1.17747	1.29855	2.8554	2.36835	2.67205	12.23	TD
186	1.23471	1.45861	1.3099	2.79854	2.81642	2.52124	13.583	TD
187	1.22365	1.10403	1.23367	3.13966	1.65704	2.45649	13.628	TD
188	1.25668	1.21179	1.2378	2.63992	1.81411	2.30924	14.425	TD
189	1.26806	1.30342	1.27686	2.7237	2.18655	2.607	14.66	TD
190	1.40973	1.37671	1.34053	3.50977	2.61555	2.96565	15.284	TD
191	1.34644	1.21283	1.26901	3.28412	2.03188	2.63014	15.42	TD
192	1.37395	1.30221	1.28062	3.68595	3.06717	2.82497	15.53	TD
193	1.18705	1.27403	1.24526	2.76706	2.13903	2.50601	15.71	TD
194	1.20206	1.11181	1.20095	2.5957	2.66687	2.4754	16.28	TD
195	1.21071	1.24368	1.20668	2.68799	1.74649	2.18226	16.55	TD
196	1.3737	1.17481	1.24202	3.51149	2.24564	2.49284	19.228	TD
197	1.25654	1.3235	1.25329	2.90159	2.1862	2.43423	22.48	TD
198	1.15954	1.27251	1.25675	2.9709	2.39261	2.43079	22.76	TD
199	1.31047	1.33977	1.28025	3.52099	2.38154	2.5969	25.34	TD
200	1.25614	1.10838	1.24707	3.15077	1.93128	2.6095	28.203	TD
201	1.44609	1.47282	1.42549	3.62489	2.85224	3.1523	29.02	TD
202	1.38522	1.20571	1.27084	3.88099	2.40558	2.75741	30.724	TD
203	1.2091	1.34349	1.23535	2.81457	2.63637	2.48462	10.74	TD
204	1.2243	1.2208	1.23987	2.46702	1.89622	2.26633	12.07	TD
205	1.2312	1.32223	1.25674	3.20086	2.81677	2.60804	14.79	TD
206	1.32893	1.37666	1.2932	3.51875	1.64814	2.38313	16.31	TD
207	1.34227	1.50991	1.39316	3.94526	3.10602	3.13438	19.13	TD
208	1.16202	1.09896	1.17669	2.49569	1.75569	2.00325	19.73	TD
209	1.30347	1.14473	1.22678	3.24385	2.35421	2.64131	20.02	TD
210	1.24043	1.52999	1.35164	2.69591	3.12055	2.79739	20.04	TD
211	1.24407	1.18255	1.20961	3.2266	1.52126	2.41947	20.3	TD
212	1.28675	1.14132	1.26143	3.22816	1.90027	2.43919	20.56	TD
213	1.33317	1.48948	1.33322	3.09741	2.32381	2.56778	22.77	TD
214	1.23735	1.46134	1.30419	3.16154	2.44512	2.65326	23.08	TD
215	1.24648	1.50132	1.32028	3.06471	3.18613	2.79236	23.35	TD
216	1.32835	1.61981	1.38849	3.59235	2.74476	2.97561	26.17	TD
217	1.2566	1.2533	1.25413	2.91793	1.95767	2.44767	30.08	TD
218	1.3525	1.52414	1.37284	3.22933	3.4568	3.07339	30.78	TD
219	1.27404	1.35568	1.25857	2.77709	2.62401	2.75283	21.15	TD
220	1.35672	1.46465	1.40489	3.45338	3.08546	3.17657	24.26	TD
221	1.38573	1.47625	1.40312	3.85993	3.74597	3.37783	29.85	TD
222	1.41954	1.48426	1.37246	3.77338	2.5971	3.04743	27.66	TD
223	1.27729	1.35645	1.33203	2.94152	2.90588	3.01259	22.46	TD
224	1.31129	1.25667	1.32918	3.23909	2.49167	2.69828	8.17	ASD
225	1.30761	1.4669	1.33836	2.98156	2.82502	2.84525	34.43	TD
226	1.28244	1.56727	1.41334	3.22002	3.80862	3.50494	29.88	TD
227	1.42417	1.41563	1.3952	4.05643	2.69511	3.26476	9.996	ASD
228	1.28341	1.33588	1.31163	3.17042	2.8416	2.98599	19.71	ASD
229	1.29509	1.55272	1.39042	3.30451	3.78131	3.15922	25.24	TD
230	1.40166	1.43005	1.38002	4.04722	2.79891	3.15857	19.06	TD
231	1.37014	1.39244	1.3907	3.66268	3.325	3.42366	19.33	TD
232	1.33451	1.47314	1.3239	3.72311	3.4025	3.02983	20.51	TD
233	1.2862	1.16702	1.27651	3.60355	3.14288	3.0194	27.36	ASD
234	1.30176	1.3229	1.28168	3.73964	2.68858	2.93031	9.933	TD
235	1.35543	1.50544	1.37335	3.53171	2.15221	2.78649	46.43	TD
236	1.43665	1.44117	1.34892	3.83593	3.05747	3.01464	19.08	TD
237	1.43692	1.51145	1.46	4.30416	3.64115	3.50843	26.03	TD
238	1.38905	1.52075	1.34903	3.82299	4.39091	3.14206	16.57	ASD
239	1.38519	1.3768	1.37354	3.62151	3.30687	3.28508	19.85	TD
240	1.32724	1.34836	1.33216	3.27011	2.66934	2.82257	21.79	TD
241	1.31805	1.51022	1.3807	3.59003	3.52215	3.10901	7.556	ASD
242	1.33029	1.44076	1.35584	4.27043	3.77212	3.16792	22.52	TD
243	1.37516	1.39059	1.38446	4.12758	3.26664	3.26462	12.99	ASD
244	1.36563	1.43655	1.37533	3.68555	3.39482	3.1265	9.897	TD
245	1.44006	1.47735	1.39099	4.16067	3.97173	3.32394	15.81	ASD
246	1.39209	1.53062	1.41409	3.73714	3.57858	3.38307	10.87	TD
247	1.34685	1.28999	1.30693	3.29983	2.36648	2.87388	35.58	TD
248	1.44945	1.39699	1.38897	3.95811	2.90092	3.25507	15.49	ASD
249	1.39223	1.41891	1.35777	3.90362	2.20903	2.8738	11.67	TD
250	1.29887	1.39246	1.35377	3.11601	2.51815	2.80738	21.12	ASD
251	1.29695	1.34016	1.3577	3.20134	2.40877	2.794	15.29	ASD
252	1.30113	1.40508	1.31827	3.26341	2.71639	2.82045	10	ASD
253	1.31117	1.42659	1.32746	3.47016	1.84945	2.67744	6.55	ASD
254	1.2969	1.33082	1.31194	3.33015	1.9127	2.48172	8.3	ASD
255	1.30871	1.34033	1.29744	2.99982	2.17031	2.57186	8.27	ASD
256	1.18768	0.94916	1.17453	2.75312	1.3919	2.12995	5.32	ASD
257	1.21175	1.43686	1.29106	2.39883	1.93286	2.28673	9.39	ASD
258	1.17499	1.29013	1.23438	3.01276	1.82575	2.42258	7.18	ASD
259	1.25415	1.25553	1.2523	2.97813	1.84165	2.37538	10.41	ASD
260	1.20581	1.37569	1.28624	2.89818	2.43812	2.61184	11.99	ASD
261	1.33449	1.14439	1.25402	3.02613	1.78942	2.59838	10.24	ASD
262	1.34816	1.07322	1.28312	3.34896	1.70334	2.49445	8.33	ASD
263	1.23079	1.23376	1.22077	2.72824	1.68065	2.3034	13.16	ASD
264	1.3578	1.35165	1.31791	3.38988	2.38303	2.60056	7.17	ASD
265	1.32213	1.3333	1.27411	3.29468	2.57831	2.6448	26.06	ASD
266	1.32177	1.20778	1.29228	3.27092	2.01563	2.47175	8.23	ASD
267	1.18068	1.47032	1.32858	3.04565	1.65392	2.39399	8.3	ASD
268	1.34547	1.62	1.40066	3.37212	2.81274	2.84885	34.76	ASD
269	1.21841	1.00533	1.19398	2.64372	1.51027	2.40507	8.82	ASD
270	1.18717	1.41966	1.27201	2.90434	2.36131	2.58298	8.03	ASD
271	1.23475	1.45622	1.25088	3.15108	2.5704	2.52298	8.61	ASD
272	1.15822	1.55258	1.33849	2.77472	2.31355	2.70323	5.22	ASD
273	1.22612	1.27064	1.22936	3.21282	1.92743	2.26487	6.664	TD
274	1.25862	1.07114	1.2138	3.12295	1.8417	2.38076	5.9	TD
275	1.23771	1.18564	1.23195	3.07554	1.4221	2.41464	7.958	TD
276	1.25553	1.20709	1.208	2.77715	2.28058	2.31854	8.164	TD
277	1.20253	1.18764	1.22272	3.08029	2.26229	2.57274	8.887	TD
278	1.22852	1.14467	1.20883	2.75189	1.94789	2.23883	7.604	TD
279	1.4229	1.23198	1.29501	3.97148	1.41209	2.53856	10.862	TD
280	1.2428	1.30429	1.24118	3.08864	1.85323	2.45511	9.033	TD
281	1.26642	1.30588	1.25533	3.20065	2.30768	2.63127	9.529	TD
282	1.31576	1.40728	1.28032	3.29498	2.58856	2.71804	8.15	TD
283	1.34842	1.22978	1.31097	3.46248	2.67101	2.80956	23.81	TD
284	1.22654	1.34886	1.24865	2.53023	2.46848	2.33909	11.34	TD
285	1.2654	1.12444	1.20626	3.10933	1.76515	2.29166	11.2	TD
286	1.16528	1.42707	1.30165	2.88881	2.17049	2.70885	12.47	TD
287	1.21417	1.48803	1.30096	2.93516	3.30605	2.73598	12.9	TD
288	1.20818	1.26197	1.19909	2.7508	1.98698	2.49769	9.19	TD
289	1.20634	1.21706	1.28615	2.8753	2.91319	2.64847	9.48	TD
290	1.25841	1.32738	1.23837	2.87545	1.76547	2.2281	5.887	TD
291	1.26954	1.39495	1.28001	2.87561	2.62463	2.55703	7.109	TD
292	1.26462	1.06381	1.18564	2.7196	1.62323	2.11185	15.5	ASD
293	1.30856	1.19095	1.2462	3.16205	2.03921	2.39359	13.5	ASD
294	1.31605	1.11992	1.22515	2.79757	1.97027	2.33554	10.25	ASD
295	1.20477	1.14236	1.17054	2.48911	1.59193	2.07479	10.75	ASD
296	1.2478	1.21797	1.20382	2.90911	1.51922	2.23526	14	ASD
297	1.25519	1.13798	1.19696	2.72112	1.73734	2.19771	14.75	ASD
298	1.29083	1.11855	1.19973	3.38246	1.95644	2.46262	19.25	ASD
299	1.25789	1.31324	1.25213	2.9944	2.10791	2.50033	19.25	ASD
300	1.25847	1.15133	1.18304	3.13617	1.31224	2.22903	18.5	ASD
301	1.25518	0.98534	1.1778	3.00032	1.40873	2.16002	14	ASD
302	1.29204	1.60316	1.34316	2.81405	2.60948	2.44159	12.5	ASD
303	1.21972	1.46762	1.31217	2.91942	2.88418	2.91805	12.25	ASD
304	1.11	1.13739	1.1521	2.3857	1.76963	2.0844	14	ASD
305	1.15008	1.13576	1.21548	2.58908	1.50056	2.21847	10.75	ASD
306	1.22236	1.04002	1.14356	2.53731	1.33912	2.02193	12.75	ASD
307	1.21156	1.08219	1.17108	2.94407	1.75221	2.2326	18.75	ASD
308	1.2088	1.04733	1.16754	2.75127	1.88778	2.14385	19.5	ASD
309	1.2022	1.01687	1.13976	2.55581	1.60995	1.9505	10	ASD
310	1.24348	1.09428	1.12	2.8954	1.31781	1.97288	19.25	TD
311	1.17291	1.04723	1.15871	3.082	1.91488	2.22792	12	TD
312	1.22633	1.14885	1.17633	2.8872	1.38752	2.20713	12.5	TD
313	1.3066	1.03556	1.19	3.19412	1.3404	2.17567	15.25	TD
314	1.3203	1.33288	1.29391	3.15747	1.73261	2.63352	15.5	TD
315	1.18062	1.41452	1.24276	2.74377	2.36395	2.33415	14.25	TD
316	1.23408	0.992293	1.20279	2.63973	1.73168	2.22719	13.5	TD
317	1.19959	1.30781	1.24647	2.71518	2.12202	2.4414	15	TD
318	1.19648	1.31564	1.23068	2.87684	2.24317	2.40423	13	TD
319	1.26136	1.27028	1.2661	3.22418	1.65491	2.5139	10.25	TD
320	1.31219	1.23807	1.23016	3.07646	1.77474	2.23925	19.75	TD
321	1.26044	1.1436	1.18646	2.82536	1.49503	2.15016	20	TD
322	1.18554	1.32356	1.24381	2.62247	2.09692	2.26584	17.5	TD
323	1.19648	1.13411	1.28644	2.70185	1.70375	2.30217	18.75	TD
324	1.20396	1.29076	1.2201	2.78698	2.01144	2.28508	16	TD
325	1.18582	1.21362	1.17577	2.70195	1.87516	2.19994	19.5	TD
326	1.19826	1.43434	1.26452	2.72171	2.46607	2.39229	11	TD
327	1.2769	1.09584	1.21253	3.41726	1.66019	2.40585	18.75	TD
328	1.19105	1.08057	1.12895	2.77671	1.64471	2.22107	19	TD

## Sheet: Figure 3a - surface
	Age (t-value)
	SD	DD
Region
0	1.39804	-2.09389
1	2.43703	-0.493971
2	2.1119	0.136037
3	2.04025	0.56496
4	1.88466	-0.0238923
5	2.28186	0.0854901
6	2.11922	-1.44442
7	2.19632	0.942531
8	1.96251	-0.0108242
9	1.60482	0.324038
10	1.45781	0.711272
11	1.77158	-1.24764
12	1.84494	1.20346
13	1.43001	0.0394471
14	1.62726	-0.656233
15	1.65887	1.03613
16	1.42596	0.619326
17	1.3047	-0.618419
18	1.65552	1.20601
19	1.63728	0.919028
20	1.31714	-1.40286
21	1.72926	1.3642
22	1.33258	1.09182
23	1.73698	-0.790154
24	1.91717	1.37825
25	1.00621	1.25174
26	0.726343	0.647697
27	1.02504	-0.528878
28	1.65115	-0.517114
29	0.738126	0.187208
30	1.74963	0.993858
31	2.07177	1.37748
32	1.51196	-0.553573
33	1.61512	-0.503373
34	1.0382	1.14005
35	2.34141	-0.616924
36	1.84792	1.33451
37	1.76152	1.36642
38	0.732417	0.71821
39	0.23133	0.392017
40	1.78611	-0.0958098
41	2.00309	-0.298864
42	0.931818	0.981551
43	1.08644	-0.0524687
44	1.80822	-0.18051
45	2.07369	1.37616
46	1.96049	1.31551
47	1.89534	-0.49977
48	1.46922	-0.186983
49	2.00902	1.41558
50	1.09251	1.2025
51	0.807247	0.879475
52	1.45973	-0.306933
53	0.724255	0.653243
54	1.84441	0.521387
55	2.37597	1.42441
56	2.43027	1.36061
57	1.76647	0.413691
58	1.98382	-1.26442
59	1.4455	1.22059
60	1.64589	-0.468422
61	0.479827	0.952442
62	2.25473	-0.593749
63	2.06332	0.109406
64	2.1603	-0.634767
65	2.59312	1.2352
66	1.34753	1.14272
67	0.937685	0.904133
68	2.75554	0.741608
69	1.56888	0.690573
70	2.52979	1.39335
71	1.93593	-0.0774968
72	1.80184	1.08045
73	1.71972	-1.14936
74	3.28347	1.36449
75	2.09358	0.743182
76	2.42832	-0.737181
77	3.26325	1.21533
78	3.01752	0.685431
79	2.20926	-1.76098
80	2.51218	-1.49785
81	2.22885	0.524167
82	1.17365	0.387525
83	-0.895523	-1.88081
84	-0.760467	-1.97269
85	-0.761781	-1.77913
86	-0.570916	-1.82027
87	-0.697179	-3.85804
88	-0.532013	-1.81894
89	-0.410257	-1.86691
90	-0.421629	-1.73012
91	-0.349049	-1.72052
92	-0.0437782	-1.30267
93	-0.339386	-3.91711
94	-0.309446	-1.74792
95	-0.00225921	-1.71883
96	0.0877535	-1.7165
97	0.203545	-1.29625
98	-0.205408	-1.78186
99	4.45266	2.59339
100	-0.0308241	-1.94022
101	0.961095	-1.29204
102	0.90752	-1.52664
103	0.0877044	-2.19611
104	0.529461	-1.72287
105	0.182102	-1.69078
106	0.97989	-1.3612
107	1.53396	-1.39856
108	0.640714	-1.67858
109	1.60938	-1.19246
110	0.637966	-1.68466
111	1.45409	-1.56703
112	1.38471	-1.26
113	1.51315	-1.0617
114	1.74579	-1.07855
115	1.91812	-1.12127
116	1.95326	-1.04997
117	1.8656	-1.27639
118	1.73886	-1.19192
119	2.04245	-2.55133
120	2.05596	-1.28011
121	1.75607	-1.1877
122	2.83034	-2.23403
123	1.01647	-1.78052
124	1.8735	-2.15183
125	0.012792	1.42974
126	1.3106	-1.53164
127	2.8965	-2.16836
128	1.94482	-2.87013
129	1.62476	-1.91281
130	1.01805	-2.17639
131	2.59624	-1.99529
132	0.981745	-1.9649
133	0.121582	0.509124
134	2.56689	-1.69169
135	2.85809	-2.32335
136	1.79332	-2.1456
137	0.947032	-2.38092
138	0.873768	-2.09559
139	1.41483	-2.69908
140	2.64356	-1.48609
141	1.22275	-2.38804
142	2.25989	-1.47697
143	1.02145	2.21894
144	2.01463	-2.26517
145	2.93337	-2.23097
146	1.23755	-1.70545
147	1.3467	-1.68301
148	2.37268	-1.40466
149	1.55462	-1.92988
150	1.7702	-2.04893
151	2.20543	-2.26882
152	1.39243	-1.61704
153	2.74768	-1.40284
154	1.28314	-1.52874
155	2.60035	-2.3949
156	2.09736	-1.40388
157	1.71429	-1.64071
158	2.16956	-1.3966
159	1.99572	-1.99505
160	1.40736	-1.44472
161	1.72943	-1.5048
162	2.61254	-1.85677
163	2.19599	-1.65898
164	1.46353	-1.43599
165	2.3024	-1.60772
166	2.50167	-1.46707
167	2.16118	-1.35083
168	2.0561	-1.44812
169	1.93048	-1.43289
170	1.71853	-1.36505
171	1.93081	-1.38341
172	-0.695774	-0.995054
173	-0.799943	-0.280063
174	-0.670195	-0.792353
175	-0.594995	-0.307908
176	-0.293	0.149042
177	-0.415694	-0.599765
178	-0.084294	0.670607
179	0.0908675	1.16776
180	-0.0722066	-3.58464
181	0.27457	-2.2313
182	0.267833	-1.38365
183	4.5059	0.661849
184	4.60047	-1.98033
185	1.80171	-1.39389
186	4.02973	-2.21854
187	1.29427	-1.802
188	1.53487	-1.83695
189	1.25703	-0.32063
190	-1.29952	0.0878187
191	1.63831	-0.111916
192	1.85418	0.471062
193	-1.46465	0.931881
194	-0.818079	1.40448
195	-0.328245	1.57709
196	0.646367	0.811819
197	2.72007	0.533835
198	2.87434	1.19115
199	0.656568	2.00198
200	2.85747	0.593652
201	1.34607	1.80417
202	3.10309	0.356206
203	2.22851	0.813132
204	2.38793	0.341013
205	3.39285	-0.0691514
206	1.49328	2.03687
207	3.12936	0.400288
208	3.17832	0.270008
209	3.25746	1.99161
210	2.02325	2.33645
211	2.61305	1.74087
212	3.76721	1.41684
213	3.57115	1.8686
214	3.48757	0.759953
215	4.02601	0.0434734
216	4.18256	0.819997
217	3.93944	2.81066
218	3.4039	2.82474
219	3.83224	1.96707
220	4.17574	0.89295
221	3.93573	1.68396
222	-0.803185	-2.20075
223	-1.21175	0.209383
224	-0.786425	1.82217
225	-0.22684	2.41357
226	-0.300731	0.595938
227	0.720677	2.74277
228	1.60119	1.42013
229	-2.89664	-1.03244
230	-2.13645	0.149687
231	1.80885	-2.29204
232	-2.00919	-1.10653
233	0.411015	-1.85774
234	0.523781	-0.840758
235	1.2493	-1.65306
236	0.670498	0.388633
237	0.701781	0.247032
238	0.261675	0.332533
239	1.81194	-1.95991
240	0.290228	-0.379915
241	0.546887	-0.165113
242	4.09814	2.77335
243	-0.421659	-3.52179
244	1.76609	0.100716
245	2.21548	0.719114
246	1.77952	2.60607
247	2.99749	0.883097
248	1.66013	2.27316
249	2.66554	0.514554
250	2.30335	2.51497
251	2.85001	1.54608
252	2.93349	0.654976
253	2.31856	2.5231
254	2.78505	2.13759
255	2.5777	1.11919
256	2.48877	2.57224
257	2.92373	1.79353
258	2.751	0.809266
259	2.255	2.18458
260	2.99518	0.833676
261	2.63484	2.26014
262	2.73683	0.747627
263	2.77277	1.37945
264	2.49159	0.807414
265	2.44782	1.70458
266	2.76481	1.09729
267	0.723488	0.584253
268	0.536911	-0.67955
269	-0.174494	1.68188
270	-0.483903	1.067
271	-0.92432	-1.41014
272	-0.713289	-0.431207
273	-1.43397	-2.88502
274	-0.464185	1.76261
275	-2.09521	-3.22613
276	2.37203	-2.45301
277	-2.43969	-4.7196
278	-0.559409	-0.657879
279	-1.97685	-3.38848
280	3.74973	-0.793075
281	3.70032	-0.559602
282	2.07722	-2.21091
283	-0.53706	0.162075
284	2.07439	-2.01646
285	2.79287	-2.53114
286	-0.814184	-0.149379
287	2.73713	-2.57079
288	-0.592074	-0.999524
289	-0.290348	1.07693
290	0.0798182	0.518729
291	0.0397319	0.663788
292	-0.490742	1.07959
293	-0.110509	0.716195
294	-0.00572739	0.158155
295	0.365173	-0.60462
296	0.158669	0.066696
297	0.244757	-0.352524
298	-0.1793	0.0983438
299	0.127675	-0.159571
300	-2.0767	-3.01534
301	2.0806	1.1205
302	1.76585	2.62863
303	1.91573	1.25143
304	1.42432	2.54944
305	1.41781	2.54028
306	1.39361	1.14112
307	1.29481	2.44199
308	0.632564	2.18114
309	2.15842	1.16602
310	1.47525	2.16433
311	0.605241	1.76627
312	0.875404	1.92405
313	0.82968	0.90428
314	0.50396	0.225608
315	1.29359	2.2252
316	1.49226	-0.418009
317	1.78174	-0.101138
318	-3.37833	-2.53853
319	-3.3946	-0.0474124
320	-3.06718	-2.15613
321	-3.09525	-0.217273
322	-3.29682	-1.55224
323	-0.304327	-1.03296
324	-3.07902	-1.79303
325	0.0976726	-0.383345
326	-3.14723	-2.01898
327	-3.1721	-2.48137
328	2.71749	-0.163987
329	-3.16951	-2.47376
330	1.17746	-0.382015
331	-3.11866	-2.61988
332	-3.27194	0.0905137
333	-0.754765	-0.914288
334	-3.10909	-0.181744
335	2.61616	-1.87339
336	2.44764	-1.4099
337	1.22406	-0.183129
338	0.58788	-1.35303
339	1.18987	-0.738194
340	0.284093	-1.65685
341	1.60284	1.0507
342	0.604775	-1.90897
343	2.18833	-0.177661
344	0.829808	-1.56864
345	0.925963	-0.328336
346	1.15316	-1.34153
347	1.26483	-2.36804
348	1.09	1.10317
349	0.694136	-2.13546
350	0.999858	-1.46238
351	0.640915	-1.92195
352	1.4545	-1.75257
353	1.55807	-0.679022
354	1.73648	-1.1093
355	1.57083	-0.365232
356	1.93801	-1.34528
357	1.75297	0.173207
358	1.35544	1.77457
359	0.829997	0.0955437
360	0.136726	-1.71947
361	-2.40512	-1.05157
362	-2.42316	-1.17819
363	-2.11943	-1.67457
364	-0.424686	1.10961
365	0.357738	-1.89834
366	0.206118	-0.17187
367	-0.785515	-0.771098
368	1.27	0.277695
369	1.87481	0.803419
370	0.213372	-2.20096
371	-0.462745	-2.45363
372	3.2429	0.00393076
373	-0.392218	0.82821
374	4.61004	0.211309
375	4.64333	1.41281
376	4.69368	2.26163
377	4.68109	-2.2687
378	4.5074	-2.12052
379	4.60568	-1.66055
380	4.51709	-0.308188
381	3.94437	-2.77916
382	3.68926	-2.736
383	4.02991	-2.79105
384	4.22517	-2.76685
385	2.8748	-2.55726
386	4.20721	-2.64922
387	3.22835	-2.87186
388	3.51008	-2.99353
389	3.56412	-3.26889
390	2.44205	-2.8327
391	3.6337	-3.29192
392	-2.98324	-0.18149
393	0.470612	-1.67942
394	0.647587	-1.86788
395	1.13809	-3.04599
396	1.0429	-1.20631
397	0.638979	-0.55453
398	1.40874	-2.81469
399	1.04006	1.15596
400	1.80333	-3.27883
401	1.37267	-1.61219
402	1.7693	-1.89969
403	1.61832	1.30856
404	2.28844	-2.51316
405	2.23545	0.343487
406	2.47559	-0.424574
407	2.04167	1.73927
408	2.78584	0.228414
409	3.00272	0.98439
410	2.76916	1.76137
411	3.37972	1.48386
412	3.34018	2.37957
413	3.5066	2.00409
414	4.10777	2.35006
415	-0.83619	-3.05284
416	1.66474	-0.0395197
417	-1.32969	-3.7602
418	-1.25709	-1.97446
419	-2.62001	-3.39553
420	1.31286	0.433978
421	-2.24832	-3.1386
422	-1.84451	-0.995669
423	0.128412	-0.437668
424	-2.40702	-3.48096
425	-1.80886	-2.41628
426	-2.16592	-3.23862
427	-2.58873	-3.67379
428	1.72632	0.941871
429	1.93149	-1.59035
430	-2.2606	-3.18501
431	-2.09497	-0.564153
432	2.13631	-0.0671676
433	-2.44044	-3.58849
434	-2.5794	-3.80229
435	-1.95228	-0.831378
436	-2.30753	-3.31167
437	-2.61537	-4.2719
438	-2.26103	-3.35326
439	0.0246386	1.32043
440	-2.44376	-4.16858
441	-2.68396	-3.62067
442	-2.68022	-4.5469
443	-2.41976	-3.36426
444	-2.67874	-2.99858
445	-2.58201	-4.20471
446	-2.71844	-4.37253
447	-2.93383	-3.22434
448	-2.81817	-3.3213
449	-2.74301	-4.01148
450	1.86912	0.104949
451	-2.69196	-3.52679
452	-2.85528	-3.20016
453	-2.76199	-3.5597
454	-2.85932	-3.18924
455	-2.75375	-3.29943
456	-1.21637	-2.63476
457	-2.01088	-3.24677
458	-2.5241	-3.27373
459	-2.61222	-2.98369
460	-2.89287	-3.14677
461	-2.70672	-3.39667
462	-2.94019	-3.39544
463	-2.23017	-2.81163
464	-2.6097	-3.92181
465	-0.0404972	-2.47573
466	-0.0404972	-2.72057
467	0.165704	-2.31437
468	0.202346	-2.5025
469	0.217647	-2.67757
470	0.238625	-2.10037
471	0.409013	-2.00554
472	0.345547	-2.58369
473	2.56461	-1.37807
474	0.554984	-2.59997
475	0.367681	-2.30919
476	0.566668	-2.71054
477	0.415728	-2.02781
478	0.552374	-2.67518
479	0.605975	-2.57964
480	0.45435	-2.54795
481	0.630486	-2.52025
482	0.306906	-2.37425
483	0.201159	-2.57214
484	0.542333	-2.5771
485	-0.631427	-3.48559
486	-0.214738	-2.88538
487	0.577303	-2.43822
488	0.0887665	-1.94587
489	0.0255319	-2.30465
490	0.593985	-2.36562
491	0.414147	-1.95537
492	0.525984	-2.21198
493	0.589082	-1.81106
494	0.301371	-1.99028
495	0.540256	-1.58023
496	0.456864	-1.50031
497	1.07469	-2.03427
498	0.277972	-0.170189
499	1.13178	-2.41543
500	0.643652	-1.26457
501	1.56947	-0.235742
502	0.943599	-1.19804
503	1.66757	0.539438
504	1.62959	-1.43428
505	1.15342	0.0357859
506	1.30949	0.855573
507	0.253512	0.677694
508	0.960165	0.878669
509	1.30365	-1.69629
510	0.987986	-0.290399
511	0.11681	0.348936
512	1.16939	1.1362
513	0.31309	1.05786
514	0.841651	1.13766
515	0.993988	-0.774878
516	-0.421154	-0.113343
517	-0.0777113	0.72191
518	1.26101	0.126811
519	0.310749	-0.776922
520	1.55174	-1.70559
521	1.26575	1.33621
522	1.24507	1.31778
523	0.895684	1.16012
524	-0.499251	0.356386
525	1.58907	-0.685252
526	-0.366866	-0.988184
527	-0.334525	0.925751
528	-0.72605	0.0835573
529	1.10694	-0.764912
530	1.43062	1.29482
531	0.977242	1.38135
532	1.83039	-0.871898
533	2.01196	-0.561689
534	1.36847	1.22208
535	0.128552	-1.1015
536	-0.477447	0.684854
537	2.16446	-0.379517
538	2.30011	1.37264
539	1.41949	1.40538
540	1.947	0.467252
541	-0.0976796	0.00807253
542	-0.0516041	1.08054
543	1.09321	-0.464272
544	-0.187423	0.497825
545	2.21937	1.37424
546	2.0759	1.21201
547	1.76748	-1.563
548	2.08675	1.34996
549	2.23162	-0.534952
550	2.65672	-0.207107
551	0.563319	0.309572
552	-0.282348	0.990425
553	0.933387	1.23567
554	2.28804	-0.568834
555	2.03171	1.28878
556	2.0414	0.131204
557	0.418333	0.846152
558	2.52317	-0.612701
559	1.68197	0.760588
560	2.59123	-0.256052
561	2.69826	1.2352
562	1.69542	1.21492
563	2.52475	1.11711
564	2.73769	-1.09187
565	2.63352	0.244186
566	1.96077	1.0535
567	2.6449	-0.542788
568	3.29937	1.4237
569	3.52804	1.37642
570	2.28553	-1.51338
571	2.73546	0.805258
572	2.88323	-1.26346
573	3.56351	1.09373
574	2.58188	-1.31551
575	2.72243	-0.433843
576	3.99226	1.10759
577	3.29756	-0.524203
578	2.60013	-1.79006
579	3.5153	-1.32782
580	0.0356142	1.02082
581	-1.0806	-3.7109
582	0.489368	0.379124
583	3.0179	2.30899
584	-1.09265	-2.70038
585	1.02729	0.388778
586	-1.39033	-4.22558
587	1.8727	0.885724
588	-0.812439	-1.81423
589	-1.18396	-1.87017
590	1.45011	0.328732
591	-1.38417	-3.79179
592	3.68645	2.61337
593	3.58503	2.13542
594	0.263891	-1.26009
595	-0.0160932	-1.66241
596	0.0858908	-1.66719
597	-0.877585	-1.812
598	0.610539	-1.22445
599	-0.113306	-1.70135
600	0.780181	-1.51898
601	0.340242	-1.77953
602	0.259199	-1.45299
603	-1.01741	-1.86583
604	0.820538	-1.41501
605	0.121589	-1.76162
606	-0.356875	-1.71799
607	0.941095	-1.41178
608	0.337376	-1.72743
609	1.40065	-1.52221
610	0.174942	-1.73566
611	1.05527	-1.48136
612	0.396133	-1.65778
613	1.61088	-1.20766
614	1.88404	-1.26376
615	1.49766	-1.04612
616	1.65144	-1.56598
617	1.59738	-0.982935
618	1.40774	-2.37351
619	1.97557	-1.30753
620	1.43008	-1.43074
621	1.69342	-1.07001
622	1.78799	-1.03989
623	1.37524	-2.71167
624	1.79839	-2.33905
625	1.17226	-1.69158
626	2.17959	-1.46199
627	1.91111	-1.25667
628	2.12227	-1.24587
629	1.06434	-2.90903
630	1.74952	-2.25458
631	2.11955	-2.24578
632	0.831195	-2.90472
633	1.18395	-1.83612
634	2.14048	-1.56447
635	1.22097	-2.76975
636	1.84749	-2.05404
637	2.55496	-2.38244
638	2.01524	-1.94294
639	1.83187	-2.33269
640	0.564208	-2.86047
641	1.52443	-2.04737
642	0.860478	-2.13466
643	2.28397	-2.38365
644	3.19353	-2.80693
645	1.95069	-1.9158
646	1.88147	-2.17808
647	1.81826	-2.11542
648	0.0971676	-2.78755
649	0.662053	-2.55422
650	1.17565	-2.01369
651	1.40476	-1.96875
652	0.561015	-2.03216
653	1.66823	-1.5945
654	3.47912	-2.21876
655	0.608458	-2.52151
656	1.93711	-1.48974
657	1.466	-1.69849
658	1.07545	-1.76545
659	1.94549	-1.70479
660	2.97584	-2.63164
661	1.50636	-1.42561
662	2.22331	-1.74413
663	2.78002	-1.70791
664	1.65359	-1.37871
665	1.51813	-1.52432
666	0.965136	-2.09043
667	1.51595	-1.59782
668	1.52396	-1.41196
669	1.99836	-1.47051
670	2.18309	-2.16674
671	2.1966	-1.70048
672	1.46532	-1.40354
673	1.32233	-1.61261
674	1.64839	-1.39792
675	2.07321	-1.45994
676	1.36514	-1.62292
677	1.76661	-1.41216
678	1.6975	-1.44033
679	1.45575	-1.3728
680	1.56839	-1.46392
681	1.80776	-1.38057
682	1.61861	-1.38335
683	0.406214	-1.0501
684	1.44895	-1.8887
685	-0.469828	-0.113955
686	1.72171	-1.82479
687	-0.381416	0.652313
688	-0.194025	1.12524
689	0.17485	-2.22375
690	-0.0208654	-1.70914
691	0.261672	-1.42412
692	2.96883	1.54994
693	0.072148	-1.38822
694	2.66839	-2.33391
695	-0.376784	0.40968
696	1.25786	-2.68805
697	-0.0745552	0.351912
698	-0.206654	-0.0482288
699	0.337941	1.48066
700	0.983643	1.84751
701	0.567227	0.41683
702	1.15114	1.85913
703	1.57274	0.705215
704	1.0123	0.343438
705	1.19904	1.84794
706	1.19715	0.492009
707	1.89475	0.892082
708	2.0149	2.10823
709	2.0557	1.07977
710	1.74086	2.15759
711	0.912609	0.358427
712	1.56724	1.72903
713	1.81501	1.33917
714	1.46328	-0.102774
715	2.61699	-0.755808
716	1.47216	0.871693
717	1.98878	1.98382
718	2.07847	2.41362
719	2.09587	1.67918
720	2.50168	-0.288681
721	1.70345	0.150573
722	2.22405	1.12129
723	2.56581	-0.246038
724	1.81425	2.41847
725	1.85338	0.645494
726	2.01323	-0.0235121
727	2.30297	2.16034
728	2.34495	2.03964
729	2.77372	0.617832
730	2.0953	2.18278
731	2.59876	2.7952
732	2.32703	2.42058
733	2.60002	1.15238
734	1.0938	-2.12471
735	-0.584588	-0.634925
736	-0.749389	1.9606
737	-0.63814	1.96825
738	0.338067	2.05158
739	0.270732	2.66851
740	1.17821	2.74121
741	-1.25323	-2.4072
742	-1.09645	-0.766224
743	-0.62363	0.442118
744	3.06591	2.5758
745	-0.585946	-2.97784
746	2.85498	2.20085
747	-0.246366	-2.90591
748	0.147291	-3.61804
749	0.811931	0.104011
750	-0.546131	-1.7612
751	0.50123	-2.29152
752	0.0941933	-1.75643
753	1.18289	0.0752793
754	0.947701	-1.75694
755	1.61295	-0.429725
756	0.561174	-2.05205
757	2.15253	0.149086
758	1.35007	-0.410618
759	1.39525	-2.26889
760	0.66433	-0.310951
761	-0.469099	-0.435303
762	-1.01711	-2.88873
763	0.697111	-0.580221
764	0.216598	-1.12483
765	1.05453	1.8655
766	0.228427	-0.0381177
767	0.62164	0.641871
768	1.50875	2.3993
769	0.871553	0.784225
770	0.680474	0.51508
771	2.20964	2.31464
772	2.03293	1.68317
773	2.01634	2.41395
774	1.19745	0.694511
775	2.16649	2.18536
776	2.1729	2.56131
777	2.77614	1.1034
778	2.06685	1.29041
779	2.51839	1.67499
780	2.64302	2.44762
781	2.59888	0.732194
782	2.99354	1.9132
783	3.06189	0.743003
784	2.46563	1.21847
785	3.44974	0.949984
786	2.66832	0.714906
787	-0.658474	-2.66232
788	2.37682	0.598966
789	1.38644	-0.358108
790	-0.106595	1.68806
791	-0.588686	0.299309
792	-0.897407	-1.7525
793	-0.0239525	1.52115
794	-0.480086	1.01692
795	-1.443	-3.08884
796	1.69949	-2.44455
797	-2.02326	-3.32323
798	-1.50552	-2.9064
799	-2.25282	-4.36557
800	-0.450948	1.07505
801	-1.88457	-3.30256
802	2.49987	-0.876001
803	-2.03173	-4.30543
804	-0.712936	1.31248
805	2.77282	-0.112662
806	2.42402	-2.54908
807	1.40117	-1.83458
808	-1.09401	-1.14153
809	2.50009	-2.38835
810	-0.0197351	-0.716885
811	0.197972	-0.408753
812	0.474092	-0.247895
813	0.272087	0.213166
814	1.10494	0.141449
815	0.863923	-1.05917
816	1.8483	-1.1962
817	0.639464	0.0428864
818	1.55356	-0.284404
819	1.75193	-0.70088
820	2.08869	-1.38013
821	1.02904	-0.635898
822	-2.64442	-3.19569
823	2.27222	1.12681
824	0.870907	2.39992
825	1.29779	2.25377
826	1.7443	-0.864899
827	0.78259	2.15463
828	0.881746	2.46214
829	0.943314	2.22746
830	0.867976	2.14132
831	0.53994	1.90118
832	0.609279	1.81157
833	0.825612	1.33024
834	0.507633	-1.05299
835	0.876112	0.927238
836	0.663636	0.64133
837	0.368783	1.49282
838	0.290082	-0.729725
839	0.0256609	-0.0576863
840	0.074898	1.7502
841	3.13389	-1.63347
842	-1.6063	0.630999
843	-1.51252	-0.437903
844	-2.36955	-1.09143
845	-1.95625	0.596902
846	0.589566	-1.57405
847	-1.93485	-0.640602
848	-2.42578	-0.0152971
849	0.906465	-0.140777
850	-2.12098	-1.37801
851	-2.19172	-0.695559
852	-2.07126	-2.40436
853	-2.72631	-1.90997
854	-2.678	-1.48924
855	-2.46024	-2.08659
856	1.40846	0.114659
857	1.27911	0.0138843
858	-1.29851	0.60248
859	-1.19252	-0.106475
860	-1.15576	-0.0300796
861	3.1356	-1.27379
862	0.976896	0.813942
863	1.36373	0.587403
864	1.87795	-0.46151
865	2.15573	0.76659
866	1.63763	0.862682
867	2.05484	0.892559
868	1.20137	0.165172
869	2.55199	0.638166
870	0.982599	-1.81485
871	1.35723	-0.182328
872	1.80895	0.929882
873	1.21092	-1.40331
874	2.61251	0.998331
875	1.3554	-1.74349
876	0.875935	-0.815914
877	1.73366	-0.298763
878	1.6277	-1.37101
879	1.48735	-1.27492
880	2.68428	1.43181
881	1.76134	-0.914258
882	2.33388	-0.230132
883	1.75704	-0.156529
884	1.39348	-0.518416
885	1.75721	0.477617
886	1.23936	-0.807503
887	2.11318	0.327715
888	1.33321	0.629615
889	1.39803	0.529375
890	1.62838	0.774502
891	1.51229	0.147262
892	0.989909	0.217353
893	1.36846	0.15801
894	1.56112	-0.802096
895	1.83951	-0.918478
896	1.57618	0.527391
897	-0.320656	1.0176
898	-2.36233	-1.0461
899	-2.29485	-1.71703
900	-2.24299	-1.35092
901	-0.636411	0.258566
902	-0.659272	-0.336488
903	0.551676	0.378112
904	-0.317426	0.300154
905	2.21537	1.47363
906	0.305211	1.45575
907	2.17613	1.61051
908	2.21686	1.32016
909	1.95438	0.431552
910	3.32075	2.8057
911	3.35345	2.87788
912	2.93372	-0.604191
913	3.13394	-0.117365
914	3.17408	0.308916
915	2.98622	-2.25178
916	3.19161	1.10551
917	3.1407	-2.50006
918	3.14548	-2.30071
919	3.09933	-2.0207
920	2.96432	-2.96896
921	2.75662	-2.7252
922	3.11165	-3.08554
923	2.7273	-3.13058
924	2.94072	-3.41684
925	-2.54843	-0.17855
926	1.27535	-1.26051
927	1.99822	-1.64442
928	2.17786	-3.00538
929	1.53037	-0.338434
930	1.31251	0.563484
931	2.3942	-1.34111
932	2.56943	-3.75838
933	2.52362	-2.50874
934	1.85049	1.7988
935	2.79255	-3.75565
936	2.56921	0.887808
937	2.96629	-1.08013
938	3.16734	1.83177
939	3.02191	1.47387
940	3.30119	0.57364
941	3.34985	2.4744
942	3.5633	2.49677
943	3.46486	2.13664
944	0.18787	0.684598
945	-1.00035	-3.98276
946	-1.67678	-3.50184
947	-2.22685	-4.45385
948	-1.78405	-3.25722
949	-2.66419	-2.96996
950	1.85229	0.635923
951	1.65565	-1.09937
952	1.81681	-0.807113
953	0.616227	-0.053348
954	-2.91635	-3.26039
955	-3.02964	-3.50961
956	-2.77204	-3.37183
957	-2.7785	-3.38485
958	-2.57243	-3.8234
959	-2.76621	-3.61269
960	-2.71489	-3.92611
961	-2.92451	-3.65189
962	0.463376	0.954141
963	-2.98234	-3.76712
964	-2.92386	-4.23774
965	-0.32891	1.50848
966	-2.98702	-3.33599
967	-2.97652	-4.23461
968	-2.7467	-4.22758
969	-2.94118	-4.22202
970	2.39474	0.413541
971	-2.73928	-3.72639
972	-2.8858	-3.64445
973	-3.01133	-3.2314
974	-2.78614	-4.24004
975	-2.98118	-3.43707
976	1.61468	1.14315
977	-2.53677	-3.94785
978	2.16883	-1.41778
979	2.27919	-2.00635
980	-0.927768	-2.21457
981	2.60775	-1.56182
982	-1.01704	-2.06934
983	-0.943211	-2.59598
984	-0.889473	-2.41471
985	-0.857024	-2.42631
986	-0.820593	-2.12157
987	-0.685542	-2.56362
988	-0.995672	-2.51912
989	-1.36049	-2.84561
990	-0.600203	-2.38982
991	-1.67246	-3.21959
992	-0.686679	-2.15794
993	-0.453458	-2.09271
994	-0.293123	-1.64384
995	-0.619263	-1.77869
996	-1.22709	-0.357587
997	-0.368803	-2.16305
998	0.977113	-0.6422
999	0.932928	-0.686942

## Sheet: Figure 3b
	DD				SD				CSS
	DAN	DMN	SMN	VAN	DAN	DMN	SMN	VAN
0	3.11044	2.14809	2.46463	3.38854	1.03373	1.16961	1.11711	1.26003	7
1	2.74774	1.98132	1.75759	3.52756	1.05451	1.18787	1.15914	1.30371	7
2	3.17466	1.76741	2.32559	2.90865	1.08044	1.16549	1.12572	1.21928	9
3	2.63304	1.83161	2.09375	2.74644	0.901433	1.20885	1.11439	1.23437	7
4	3.35758	2.79576	2.28432	3.82912	0.940085	1.32903	1.24339	1.28739	7
5	2.59175	1.97921	1.98638	3.1152	0.957747	1.19356	1.11472	1.33554	9
6	3.50555	2.28995	2.15511	3.77449	1.03077	1.2019	1.17459	1.40267	6
7	3.74275	1.96223	2.28761	3.72003	0.99001	1.13781	1.13103	1.33502	7
8	2.96316	1.77697	2.14661	2.84255	0.982391	1.1493	1.12603	1.35864	6
9	3.01525	1.61636	2.00878	3.45096	1.03973	1.17194	1.2565	1.26201	4
10	3.2946	1.58673	1.92252	3.17112	0.924231	1.16495	1.11051	1.34922	7
11	3.13105	1.7746	2.30527	4.09	1.02384	1.13902	1.12979	1.32258	4
12	3.58074	1.81849	2.58419	2.63493	1.11356	1.12467	1.14804	1.22466	7
13	2.75235	2.04429	2.08132	3.57669	0.962825	1.35955	1.26655	1.22936	4
14	4.4625	2.93023	3.89933	4.32577	1.07458	1.68513	1.29955	1.42144	6
15	3.30613	2.46112	2.04179	3.67387	0.989429	1.15731	1.17255	1.28605	7
16	3.54419	2.21804	2.51181	3.57545	1.14632	1.15914	1.45282	1.3013	5
17	2.85301	2.71328	2.30739	3.01305	1.00087	1.65085	1.15039	1.44438	7
18	3.01414	2.0452	2.83334	3.01761	0.954153	1.18966	1.12667	1.22866	3
19	2.72614	1.95045	2.53233	3.35286	0.964819	1.14853	1.14153	1.24035	8
20	3.02825	1.8014	1.71157	3.09647	1.06635	1.12812	1.16681	1.27073	9
21	2.21507	1.8512	2.64069	3.188	0.956438	1.159	1.1192	1.27791	9
22	2.91491	1.85692	2.34145	3.08956	0.956531	1.18604	1.1498	1.31831	8
23	2.81967	2.01235	2.29073	3.30605	1.0531	1.12802	1.15315	1.22554	6
24	3.90388	1.97377	3.06818	3.32404	1.21734	1.18536	1.42745	1.28319	8
25	3.35032	1.92871	2.49464	3.52327	1.0141	1.15856	1.32423	1.29154	7
26	2.73681	1.81944	2.48445	3.38764	0.937217	1.13178	1.24529	1.32231	9
27	3.2929	2.02111	2.94909	3.46519	1.17719	1.15553	1.12706	1.22346	9
28	2.55797	1.82552	2.25867	3.01444	0.922221	1.13043	1.14137	1.25392	6
29	4.20707	2.12531	2.51615	3.9953	1.33538	1.50272	1.17086	1.28436	7
30	3.05579	1.68683	2.1898	2.58274	0.906274	1.12356	1.1311	1.17286	8
31	2.75862	1.56577	2.10332	2.88016	0.970932	1.14456	1.15367	1.33875	7
32	4.02028	2.10549	3.52089	2.96029	1.08602	1.19496	1.33104	1.54045	9
33	3.03917	2.36792	2.38678	3.49785	1.22244	1.2268	1.17354	1.32042	6
34	3.61079	2.1477	2.17188	3.30199	1.21669	1.54428	1.16814	1.30744	9
35	2.66217	1.83371	1.60187	2.59916	0.947283	1.13207	1.13249	1.21389	8
36	4.42422	2.73202	2.99742	3.99573	1.14462	1.20478	1.15262	1.58266	10
37	3.35931	1.90031	2.45611	3.66599	1.09574	1.19135	1.23894	1.41896	6
38	2.63349	1.85958	2.34795	3.51421	0.922679	1.14754	1.14725	1.24165	8
39	3.13017	2.38772	2.2064	3.56645	1.10084	1.16805	1.13266	1.22396	9
40	2.30756	1.78828	1.86539	2.76515	0.945637	1.15257	1.13355	1.2837	6
41	2.99813	1.60024	2.11281	2.37711	1.02172	1.11133	1.16665	1.23838	6
42	3.36233	2.33927	2.44065	4.09336	0.969898	1.27575	1.21757	1.3395	8
43	4.12155	2.4669	2.14048	3.90428	1.26934	1.81186	1.1874	1.45575	9
44	3.03602	1.76667	2.52189	3.25288	1.0803	1.22309	1.23031	1.271	7
45	2.95465	1.64441	2.67482	2.87582	0.998915	1.13671	1.12387	1.25897	7
46	3.89468	2.86565	3.05661	3.83168	1.2544	1.60561	1.30047	1.54394	7
47	3.49535	1.73987	2.14014	3.48521	1.12219	1.16917	1.13603	1.3392	7
48	2.53394	1.75113	2.16286	3.66076	0.980324	1.15664	1.10244	1.28699	10
49	3.02442	1.96965	2.67056	3.39206	0.969593	1.2399	1.33435	1.26011	6
50	2.85587	2.05692	2.45196	2.86609	1.15486	1.13922	1.28598	1.27463	3
51	2.90476	1.56419	2.5148	3.69137	1.11742	1.18715	1.3455	1.249	3
52	2.70854	1.94367	2.11261	4.16202	1.03975	1.20483	1.19308	1.35953	8
53	3.10145	2.09965	2.66209	3.19922	1.05233	1.14813	1.26638	1.30427	7
54	3.12355	2.06807	2.38454	3.64215	1.07211	1.15141	1.18675	1.24971	9
55	2.68864	1.87738	1.92258	2.9382	1.00324	1.16808	1.16475	1.25484	4
56	2.59705	1.78918	2.38816	3.108	0.996173	1.15054	1.25348	1.22288	6
57	2.85935	1.63414	2.18067	2.97708	0.990481	1.14064	1.09786	1.24892	7
58	2.98534	2.37049	1.87549	3.8246	0.958958	1.17059	1.13087	1.26588	6
59	2.66765	1.80584	2.30012	3.28402	0.949808	1.20502	1.21603	1.29824	9
60	3.77093	2.27371	2.4833	3.40885	1.1222	1.17663	1.10058	1.28684	10
61	2.61117	1.52264	2.08602	2.91075	1.03801	1.14746	1.19969	1.27935	5
62	3.0139	1.67353	2.11706	2.43262	1.09791	1.1848	1.1608	1.2845	8
63	2.65759	1.70439	2.54355	3.6114	1.01836	1.17353	1.28668	1.2522	2
64	2.55985	1.70525	1.77218	2.91272	0.935489	1.17349	1.0979	1.21957	9
65	3.7146	1.9245	2.78364	3.67514	1.0067	1.28092	1.31352	1.28453	6
66	2.50278	1.97272	2.19568	3.12469	0.972128	1.18088	1.29307	1.23567	6
67	3.44981	1.86035	2.95929	3.17498	0.992155	1.16945	1.3463	1.23329	4
68	3.37876	2.08099	1.90511	2.96257	1.09574	1.20558	1.07213	1.3572	3
69	2.5074	2.0818	2.05914	3.11933	1.03008	1.18693	1.22424	1.21972	4
70	3.33438	1.84704	1.96373	2.73736	0.976237	1.18985	1.12841	1.27379	6
71	3.56288	2.0483	2.49981	3.27902	0.966011	1.21978	1.12137	1.26832	7
72	2.83053	1.8317	2.59367	2.94383	1.0302	1.17434	1.37892	1.2723	4
73	3.28178	1.85209	2.53643	3.00381	0.999431	1.16756	1.12375	1.23665	4
74	3.02877	1.81812	2.34267	3.16708	1.00724	1.17063	1.1111	1.21469	7
75	3.57173	2.00596	2.46433	3.12034	1.06474	1.38965	1.30614	1.24286	4
76	3.44741	2.10337	2.6219	3.62537	1.06361	1.19075	1.42828	1.27535	8
77	2.87905	1.83053	2.24828	2.82382	1.08399	1.1703	1.32212	1.32339	9
78	3.24637	2.03395	2.43526	3.75494	1.06912	1.17996	1.26773	1.29885	6
79	3.94699	2.37671	2.49195	2.95549	1.13019	1.22717	1.14989	1.24756	9
80	2.90344	1.86945	2.09626	2.65251	1.00602	1.17983	1.10702	1.31473	7
81	3.46643	2.02371	2.25147	3.31209	1.11122	1.41873	1.26942	1.30179	6
82	2.96001	1.66463	2.42629	2.85994	0.966953	1.15156	1.23845	1.23121	6
83	2.62809	1.64325	1.88919	2.36548	0.932982	1.12957	1.02807	1.24658	3
84	3.70499	2.64873	2.04456	3.44756	1.14823	1.46974	1.21173	1.26728	10
85	2.78618	1.7902	2.29989	2.90549	0.962058	1.12696	1.03577	1.21315	2
86	2.92769	1.77463	1.75672	3.7748	0.979391	1.10829	0.990353	1.31954	9
87	3.09734	1.93878	2.48609	2.343	1.06596	1.16721	1.31195	1.26242	9
88	2.72525	1.89067	3.16627	3.16263	1.08756	1.31698	1.14346	1.25876	9
89	3.73104	2.48323	2.18984	3.17819	1.15736	1.34988	1.12368	1.30784	6
90	3.98197	2.28646	2.64439	3.45406	1.10748	1.3144	1.16165	1.47399	10
91	3.50361	1.81824	2.45566	3.40449	1.27489	1.12578	1.04495	1.35278	8
92	2.70793	1.76275	1.89145	2.83807	1.00912	1.27545	1.01213	1.52416	8
93	2.96631	2.08397	2.35848	3.80602	0.936737	1.18139	1.22275	1.32464	8
94	3.50947	2.6221	1.90003	3.5112	1.13232	1.40698	1.29489	1.3441	6
95	3.50154	2.18025	2.08579	3.25495	1.03459	1.35961	1.19285	1.29512	7
96	3.09164	2.24293	2.24353	3.08062	1.14611	1.20052	1.13138	1.31715	7
97	2.67537	1.58862	1.7318	3.0993	0.978932	1.16412	1.06139	1.29161	8
98	2.46754	1.9043	2.14377	2.89522	0.974242	1.13563	1.29566	1.24872	7
99	2.61031	1.72617	2.03097	3.37501	0.928617	1.154	1.11955	1.27488	4
100	2.87666	1.58064	2.04313	2.72311	0.991001	1.13104	1.08893	1.17741	8
101	2.66655	1.78924	2.4644	3.20383	0.961104	1.12676	1.20202	1.2292	8
102	2.90004	1.89281	1.89124	2.85574	1.12027	1.18357	1.08531	1.27687	7
103	3.54242	1.95688	2.01089	3.06148	1.14882	1.1463	1.0674	1.31459	5
104	2.72216	1.95749	1.85278	2.92081	0.962242	1.17324	1.11567	1.29712	7
105	3.31267	2.00543	2.22341	4.09287	1.09401	1.19425	1.19768	1.38357	6
106	3.05849	1.54649	2.60859	3.06711	1.11223	1.15199	1.12099	1.217	6
107	3.33563	1.81317	2.20561	2.96072	0.981805	1.27216	1.07623	1.287	5
108	3.27766	2.08363	2.06022	3.46273	0.967271	1.4407	1.31093	1.24644	3
109	3.04293	2.06017	2.27727	3.38329	1.02417	1.19967	1.50328	1.32044	3
110	2.33905	1.65757	1.67429	3.53648	0.904053	1.18076	1.10423	1.3618	3
111	2.88141	2.34165	2.52134	4.0933	0.967047	1.21145	1.20433	1.30502	2
112	3.29481	1.85536	2.36119	3.6078	0.97507	1.15623	1.29794	1.2451	7
113	2.55765	2.23236	2.55681	3.48981	0.947366	1.2016	1.46239	1.23527	6
114	2.71928	1.70457	2.0041	2.71169	0.990334	1.17709	1.10663	1.18551	3
115	3.49899	2.22644	2.57065	3.88355	1.04578	1.26113	1.14844	1.53201	6
116	3.08243	2.26145	2.36096	3.35439	1.21649	1.24423	1.12197	1.28363	4
117	2.58599	1.72606	2.13545	3.23263	0.974407	1.14857	1.10774	1.18043	4
118	3.12657	1.73701	2.39906	3.0969	1.02051	1.17802	1.12799	1.23418	3
119	2.64766	1.64688	2.18364	3.14306	0.991278	1.15741	1.13845	1.25362	3
120	3.2674	1.54888	2.48717	2.90055	1.01925	1.16794	1.11459	1.23114	9
121	3.29931	1.91066	2.57992	4.06606	1.08309	1.17695	1.1908	1.28275	7
122	3.13547	1.76942	1.92598	3.17223	0.990612	1.15661	1.11791	1.29432	3
123	3.13267	1.70266	1.90108	3.08995	1.03383	1.15272	1.10045	1.29461	3
124	2.98705	1.86955	3.03726	3.4579	1.02941	1.15763	1.48846	1.34362	5
125	3.01004	2.30159	3.03797	4.1545	1.01013	1.20647	1.34919	1.31811	6
126	2.57611	1.74905	2.22269	2.44411	0.953595	1.14699	1.11251	1.20764	3
127	2.88	1.82156	2.15864	3.52801	0.968365	1.16901	1.09959	1.32318	6
128	2.55384	1.8244	1.89698	2.94476	0.984894	1.18468	1.10161	1.21943	6
129	2.7691	1.81552	2.23399	2.57138	0.972841	1.15104	1.11885	1.22798	3
130	2.70673	1.49066	2.05626	2.51767	0.960697	1.13795	1.10505	1.18932	3
131	2.7005	1.68423	1.99264	2.90104	1.02259	1.15089	1.09324	1.28444	3

## Sheet: Figure 4a
	Delta
	Thickness	SD	DD
Region
0	0.000857236	1.83905	-0.00019726
1	0.000319219	0.982577	-7.66369e-05
2	-0.000262132	1.21552	-1.5115e-05
3	2.26846e-05	0.157553	-1.50581e-05
4	-0.00239221	0.725143	6.16718e-05
5	-0.000807186	0.120603	-2.13262e-06
6	-0.00111558	0.241151	3.4297e-05
7	-0.00038265	0.0352282	2.81292e-06
8	-0.00122004	0.179813	3.15497e-05
9	-0.00185396	0.0380382	8.0759e-06
10	-0.00154765	-0.0828727	-9.92681e-06
11	-0.00165283	0.263052	5.7102e-05
12	-0.00160399	0.165134	3.69904e-05
13	0.000556689	0.190023	2.77016e-05
14	0.000115064	0.189553	4.31938e-05
15	0.00180423	-0.197147	-1.96312e-05
16	0.00374343	-0.0722741	-3.93467e-06
17	0.00224635	0.27088	4.41248e-05
18	0.000786568	-0.188869	-1.42343e-05
19	-0.00209845	0.410185	7.55856e-05
20	0.000809981	0.0888486	6.16565e-05
21	-0.00118382	-0.0361594	3.91382e-05
22	0.000930415	-0.0705349	-1.7977e-05
23	-0.0021493	0.231075	4.25774e-05
24	0.00174356	-0.175507	-2.36563e-06
25	-0.00231143	-0.180714	-2.43181e-05
26	0.00318889	-0.00330069	1.84791e-06
27	0.000574241	0.176049	4.47671e-05
28	-0.00048896	0.283582	3.2299e-05
29	-0.00213355	0.243893	2.85817e-05
30	0.00282175	0.309699	8.72522e-05
31	-0.00181032	-0.276618	6.81403e-07
32	0.000644843	0.31692	3.87118e-05
33	0.000399585	0.161787	1.98192e-05
34	-0.000519155	-0.0989174	-2.08049e-05
35	0.000502643	0.423042	4.7608e-05
36	-0.000242747	-0.21339	-1.79931e-05
37	0.00466032	-0.0893501	4.74312e-05
38	-0.00115536	0.00812875	7.1481e-06
39	0.000946171	0.0512481	2.28712e-05
40	0.000877795	0.126229	0.000111802
41	-0.00115885	0.654146	1.51975e-05
42	0.000931189	0.00750618	-1.39022e-05
43	0.00248614	0.183708	2.87885e-05
44	0.00275723	0.635482	3.10298e-06
45	0.00313988	-0.181179	6.24369e-06
46	0.00310274	-0.0151191	-1.43529e-05
47	1.75161e-06	-0.0211204	0.000108062
48	0.00362338	0.215121	1.74979e-05
49	0.0036196	0.087218	5.704e-05
50	0.00299667	-0.0468287	-2.28953e-05
51	-0.000272412	-0.049909	-7.13943e-06
52	0.00168326	0.191003	3.65824e-06
53	0.000293664	0.0359216	3.61875e-07
54	0.000729256	0.108685	0.000108127
55	0.00099486	0.032214	3.85037e-05
56	0.00451517	-0.0298562	-9.50771e-06
57	0.00120794	0.0370522	5.55149e-07
58	-0.00373125	0.439914	2.12186e-05
59	-0.000471746	-0.192553	-2.03462e-05
60	0.00147195	0.757626	1.65484e-05
61	0.00440097	-0.149545	-2.24613e-05
62	0.00123219	0.305339	0.000105152
63	-0.000808561	0.0842244	-4.31259e-06
64	0.00123184	0.298788	2.89952e-06
65	-0.00059963	-0.0327487	1.36639e-05
66	0.0011945	-0.172948	-2.87619e-05
67	0.00102991	-0.101531	-1.96466e-05
68	0.000248444	0.125507	7.35398e-05
69	0.00104929	0.115886	-1.59027e-05
70	-0.000538324	-0.244887	-9.28261e-06
71	-0.00109255	0.190678	-2.55282e-06
72	0.00176183	-0.150631	-2.3249e-05
73	0.00207343	0.0571518	3.18039e-05
74	-0.00276363	-0.0648628	5.06457e-05
75	-0.00174543	0.0717835	-2.12907e-05
76	-0.00134404	0.185667	-4.86298e-06
77	-0.000827146	-0.342519	3.3453e-05
78	0.00069734	0.0573529	-1.11825e-05
79	0.00235047	0.172658	4.57445e-07
80	0.0030647	-0.280746	2.87431e-05
81	-0.00127617	-0.697984	-9.42269e-06
82	0.00173624	-1.37505	1.23326e-05
83	0.00118203	4.26046	9.58045e-06
84	0.000417988	4.22066	-5.76588e-06
85	0.00193817	4.26768	7.58891e-05
86	0.000408781	3.72541	7.90386e-05
87	0.000168473	3.78103	-4.81783e-05
88	0.000616958	4.19776	8.32865e-05
89	7.08823e-05	3.91194	6.78858e-05
90	0.00121616	3.82666	9.97049e-05
91	-0.000290401	2.93226	9.34505e-05
92	-0.000875446	2.03362	8.89315e-05
93	0.00128473	2.86125	-8.448e-05
94	-0.000340583	3.39625	0.0001061
95	-0.000109878	2.86699	0.000102125
96	0.000742468	2.35645	9.53934e-05
97	0.000733929	1.92025	9.45857e-05
98	-0.00599743	3.13593	9.56107e-05
99	0.00272997	-0.907529	-9.8919e-05
100	-0.000361616	2.88641	2.7779e-05
101	-0.000806903	1.55809	9.54428e-05
102	-0.000847525	1.12683	9.47774e-05
103	0.000312984	0.887933	-4.95136e-05
104	0.000333906	1.92444	9.69398e-05
105	-0.00290992	2.585	0.000103043
106	0.000364406	1.437	9.48949e-05
107	-0.000446327	1.01847	0.000100694
108	0.000912569	1.36322	9.09608e-05
109	-0.000557716	0.810667	9.09822e-05
110	-0.00167532	1.63924	9.04663e-05
111	0.000909944	1.13449	8.22802e-05
112	0.000942938	0.685761	0.000144579
113	0.000942477	0.907477	9.50998e-05
114	0.000330943	0.544479	8.04864e-05
115	-0.000589541	0.259671	0.000120818
116	0.00349812	0.471554	9.31175e-05
117	0.000746693	0.13793	7.94027e-05
118	-0.000387439	0.150632	0.000139064
119	-0.00107264	-0.0918254	7.7498e-05
120	0.000576845	-0.133114	0.000102995
121	-0.000280591	-0.0275462	0.000105619
122	-0.000360763	1.56068	3.49467e-05
123	-0.00015578	0.284815	0.000135591
124	0.00128538	-0.593844	0.00010563
125	0.00206118	0.55169	9.24708e-05
126	0.00026139	-0.174458	0.000113543
127	-0.00085302	0.883473	2.81169e-05
128	-0.00109924	-0.468305	8.67939e-05
129	-0.00165856	-0.0332742	9.544e-05
130	0.000821	-0.298202	0.000109028
131	0.000150718	1.00659	2.75673e-05
132	0.00387556	-0.0217651	0.000108495
133	-0.00132343	1.08982	6.2139e-05
134	-0.000858636	1.05518	1.27808e-05
135	0.000744758	0.912044	1.82907e-05
136	-0.00140644	-0.190217	6.6444e-05
137	0.000219089	-0.327096	6.55123e-05
138	-0.00175699	-0.0964505	8.20038e-05
139	0.00302324	0.0352288	4.1758e-05
140	-0.000488325	0.926147	-2.49196e-06
141	-0.00485915	0.0154492	4.51764e-05
142	-0.00040122	1.72366	2.64301e-06
143	-0.000199737	1.14276	3.7794e-05
144	-0.000701196	0.0677139	2.80045e-05
145	0.00194162	0.642106	4.17404e-06
146	-0.00277643	-0.00500033	4.70413e-05
147	-0.000239855	0.0345465	4.46892e-05
148	-0.0015872	1.24591	-1.38121e-05
149	-0.000255285	0.139781	1.08606e-05
150	0.0013144	0.452017	-1.57602e-06
151	-6.9935e-05	0.357396	-9.28868e-07
152	-0.00275486	0.0177504	2.45441e-05
153	-0.000532338	0.774576	-1.43236e-05
154	0.00180859	-0.0307415	3.86291e-05
155	-1.75502e-05	0.557655	-4.07232e-06
156	0.000454861	1.64096	-1.99072e-05
157	-0.0012349	0.451103	8.18027e-06
158	-0.00047023	1.61542	-2.36116e-05
159	0.00188434	0.70684	-2.02819e-05
160	-0.000677049	0.284332	2.27527e-05
161	0.00348955	0.404606	-5.2446e-06
162	-0.0016794	0.616864	-1.71282e-05
163	0.000886174	1.13705	-2.99614e-05
164	-0.00347532	0.461614	1.24369e-05
165	0.000830203	0.493321	-1.91528e-05
166	-7.80838e-05	0.694881	-2.1711e-05
167	-0.000420972	0.724257	-2.57421e-05
168	-0.00180383	1.11093	-2.80043e-05
169	-0.00390516	0.618173	-1.90534e-05
170	-0.00164627	0.543593	-1.09467e-05
171	-0.00542577	0.510679	-1.7843e-05
172	1.40103e-05	2.02551	-0.000197235
173	-0.000539903	2.02118	-1.97618e-05
174	-0.000524511	1.67993	-2.55898e-05
175	0.000536885	2.05092	6.24112e-05
176	-0.000927465	2.03999	0.000103622
177	-0.00064987	2.36417	0.000136227
178	-0.00197161	2.0863	0.00010539
179	-0.00126963	2.20893	9.31704e-05
180	-0.00047875	1.92459	5.6124e-05
181	-0.000271152	1.7592	1.36308e-05
182	-0.00255498	0.51814	1.63996e-05
183	0.000924415	-0.463583	-1.98353e-05
184	0.00150316	0.3032	3.88263e-05
185	0.000951103	0.357668	3.46165e-05
186	-0.000696234	0.970843	7.29341e-05
187	-0.000714626	0.223405	7.76032e-05
188	0.000232077	0.03436	3.53041e-05
189	-0.00107616	1.20947	1.88193e-05
190	-0.000586789	0.18764	5.88962e-05
191	-0.000965808	1.13573	2.62141e-05
192	0.000666487	1.06962	6.81957e-05
193	0.000437162	0.609344	0.000118328
194	-0.00271032	0.595512	8.68276e-05
195	-0.00171322	0.842005	0.000158737
196	-0.00161039	1.13949	0.000201553
197	-1.6243e-05	0.919074	9.32118e-05
198	0.00268017	0.203772	3.25559e-05
199	-0.000835899	0.950379	0.000141964
200	0.000812916	0.654541	5.90158e-05
201	-0.00434422	1.12056	0.000163556
202	0.00659325	0.921244	0.000131149
203	-0.00158274	1.20993	0.000175814
204	0.00240764	1.39055	0.000163336
205	0.000208393	-0.0444723	3.63234e-05
206	-0.00234583	0.700287	8.80579e-05
207	-0.0044887	0.367572	8.13353e-05
208	0.00145037	0.826661	0.000106267
209	0.00144798	0.0511943	6.18258e-05
210	-0.00219775	0.794612	0.000105929
211	0.00261799	0.683458	0.00010575
212	0.00297403	0.391951	4.74564e-05
213	-0.00271736	0.198295	5.95347e-05
214	-0.000451239	-0.0591826	6.59527e-05
215	-0.000660242	0.0141425	4.69711e-05
216	0.00163013	0.412031	3.27183e-05
217	-7.90584e-05	0.457407	2.83175e-05
218	0.00116803	-0.111943	2.521e-05
219	-0.00178885	-0.209988	1.05424e-05
220	0.00122528	-0.00641312	-4.92709e-06
221	-0.0012288	0.126928	-1.5479e-05
222	-0.000793244	0.969993	0.000102968
223	-0.000762989	0.914889	0.000114459
224	-0.000939383	1.27313	0.000103292
225	-0.000430607	0.963654	8.55995e-05
226	-0.000168734	0.920371	8.64267e-05
227	0.000397962	1.23785	4.64407e-05
228	0.000309896	0.747026	2.84348e-05
229	-0.00129684	0.537867	0.000268096
230	0.000259591	0.534216	0.000214231
231	-0.00010841	1.87205	0.000320493
232	-0.0002103	1.03307	0.000238815
233	-0.000711941	1.82788	7.77395e-05
234	-0.00185401	0.621764	2.31995e-05
235	0.000100391	1.04175	7.61918e-05
236	-0.00145424	0.743839	7.24036e-05
237	0.000958782	0.588741	8.04141e-05
238	0.000117619	1.25831	8.95544e-05
239	-0.000855625	0.479118	6.0982e-05
240	0.000998781	0.941807	0.000100144
241	0.000944732	0.647866	6.86965e-05
242	-2.37461e-05	-0.992999	-4.0316e-05
243	0.00257376	0.790648	-8.47057e-05
244	0.00296485	-0.571493	-4.88227e-05
245	0.00104213	-0.0680167	-9.29551e-06
246	0.00115976	-0.318147	2.43868e-05
247	0.000265818	-0.256476	2.13397e-05
248	0.000840157	-0.901375	8.54905e-05
249	0.00206281	-0.687936	5.15606e-05
250	-0.000328555	-0.835097	4.53802e-05
251	0.00117783	0.163094	3.99029e-05
252	-8.848e-05	-0.137846	7.26554e-05
253	-0.00045505	-0.954668	6.40075e-05
254	3.46282e-05	-0.22326	4.88398e-05
255	-0.000277278	0.195106	6.74863e-05
256	-0.000349326	-0.389881	7.5553e-05
257	0.000302017	-0.0234568	6.45583e-05
258	-0.000739552	-0.291301	8.10772e-05
259	0.000938894	0.150218	0.000127498
260	-0.00106246	-0.235172	8.2961e-05
261	-0.00199477	0.218902	0.000100186
262	0.000688175	-0.124395	8.7425e-05
263	-0.0028791	0.590569	9.12401e-05
264	-0.00121047	0.293188	0.0001001
265	-0.000921646	1.11679	0.000152414
266	-0.000280422	1.16827	0.000161631
267	0.00150437	3.09	7.736e-05
268	0.00176197	3.10256	6.3156e-05
269	0.000190847	3.50129	0.000104241
270	-0.000878204	3.78612	5.2588e-05
271	0.00120236	3.66731	3.33373e-05
272	-0.00186538	3.89225	4.061e-05
273	-0.000113054	2.99597	4.66858e-05
274	0.000191419	3.55893	7.16158e-05
275	0.000881417	2.35432	4.93979e-05
276	-0.001219	1.26619	3.44153e-05
277	0.000413224	1.58729	6.62053e-05
278	-0.0011559	3.10911	3.81071e-05
279	-0.000219891	2.13972	3.49024e-05
280	-0.00173636	0.298578	7.56245e-05
281	0.00116054	-0.321315	5.27524e-05
282	-1.08843e-05	1.44434	3.20738e-05
283	-0.000352634	2.72907	4.70887e-05
284	-0.00109557	1.36467	2.0903e-05
285	-0.000215009	0.735814	3.2421e-05
286	-0.00162294	2.59938	5.94979e-05
287	-0.000208211	0.771412	1.3652e-05
288	0.00133946	0.861744	-0.000108842
289	-0.00292049	0.11072	-0.000149071
290	-0.00279914	-0.224224	-0.000192377
291	0.00132115	-0.35407	-0.000107607
292	5.00008e-05	1.14847	2.57704e-05
293	-0.00116297	0.10688	-4.48749e-05
294	-0.00122635	0.401944	-7.78536e-05
295	0.000384157	-0.407014	-0.000117339
296	0.000664311	-0.413756	3.74085e-05
297	0.00368614	-0.0843485	4.92971e-06
298	-0.00265672	0.0623451	4.35556e-05
299	-0.00162837	-1.14046	9.22773e-05
300	0.000217875	3.93637	3.84357e-05
301	0.00108331	-0.00369469	-1.12478e-05
302	-0.00102092	0.78222	-0.000237119
303	-0.000217087	0.638855	-0.000112722
304	-0.00147897	0.984145	-0.00025245
305	-0.000994756	0.793403	-0.000281591
306	0.000242002	0.395498	-0.000132509
307	-0.00183193	0.739536	-0.000253087
308	0.00212239	0.105845	-0.000289911
309	-0.00107374	0.697767	-0.000109871
310	-0.000266988	0.938549	-0.000208942
311	-0.000274364	-0.229724	-0.000318875
312	0.000656193	0.213949	-0.00017438
313	-0.000774766	-0.119724	-0.00019097
314	-0.0012226	-0.452431	-0.000194507
315	-0.00139324	0.36494	-0.000117896
316	-0.000203226	-0.473655	-6.26858e-05
317	-0.000163969	1.08403	0.000101687
318	-0.000139067	0.389643	0.000143426
319	-0.00192364	0.354187	0.000134101
320	-0.00108424	0.137896	0.000166322
321	0.000209767	0.248643	0.000111795
322	0.000845103	0.71612	0.000161175
323	-0.00037086	0.966634	0.000182746
324	-0.00234572	0.280486	0.000170058
325	-0.000781683	1.31234	0.000210293
326	-0.000339311	0.322429	0.000173937
327	-0.00202139	0.673209	0.000198191
328	0.000450275	1.11318	0.000140586
329	-0.000950457	0.0102368	0.000187895
330	-0.00367062	1.37715	0.000211257
331	-0.00107429	0.144187	0.000205354
332	-0.00186023	1.14941	5.87585e-05
333	0.000661481	2.32626	0.000113471
334	-0.0029593	-2.31844	0.000130896
335	-0.00146829	-1.97218	0.000101117
336	-0.00149104	0.745295	9.94132e-05
337	0.00266745	1.61953	0.000144856
338	-0.000138238	2.4015	0.00027744
339	0.0011098	1.54336	0.000185472
340	-0.0016711	2.38275	0.000337446
341	-0.00194997	0.702335	6.37434e-05
342	0.00245158	2.19684	0.000303326
343	-0.00134199	0.987905	0.000230439
344	6.49918e-05	2.44317	0.000357264
345	0.00246226	1.25596	0.000148905
346	0.00119208	2.05537	0.00034948
347	-0.00203698	1.95575	0.000287721
348	-0.00236216	3.47106	5.01319e-05
349	0.00597409	1.9211	0.000291481
350	0.00196762	1.81312	0.000331443
351	-0.00210778	1.63449	0.000189618
352	-0.00052255	1.90259	0.000357449
353	0.000438752	1.33048	0.000223054
354	0.000503547	1.45339	0.000326958
355	0.00199667	1.01994	0.000104605
356	-0.000846351	1.40972	0.000300763
357	0.000149028	0.0682097	-4.16238e-05
358	-1.21988e-05	-0.547719	4.24077e-05
359	-0.00146004	1.78127	5.28982e-05
360	-0.00183657	3.35086	0.000123265
361	-0.00135008	-2.48601	0.000103584
362	-0.00260646	-3.00312	6.44223e-05
363	0.00254907	-2.67355	4.40267e-05
364	0.00052156	3.69549	7.58911e-05
365	-0.000838215	3.35409	0.000198121
366	-0.000424155	-1.01954	0.000211898
367	0.000642417	3.81164	4.00818e-05
368	-0.00168273	-0.617897	0.000122284
369	-0.00133069	0.39459	4.30932e-05
370	-0.00122285	3.60944	0.000193365
371	-0.00129554	3.66661	0.000164439
372	0.000456687	1.82699	0.000118693
373	0.000194527	3.20016	7.33628e-05
374	0.00216644	-0.391249	-2.94893e-05
375	-0.000328758	-0.4905	-4.63336e-05
376	-0.00123913	-0.818384	-4.6635e-05
377	0.00246205	0.329088	4.77841e-05
378	-0.00103181	0.454891	5.9447e-05
379	0.00021218	0.223507	3.80205e-05
380	-0.000321466	-0.179591	3.96169e-05
381	-0.00166949	1.21821	9.22775e-05
382	-0.000619592	1.3573	9.96072e-05
383	-0.00156852	1.36281	0.000104313
384	0.000669719	1.18631	9.21041e-05
385	-0.000207955	1.83535	0.000103592
386	-0.000948222	0.880815	9.85765e-05
387	0.00192642	1.84459	9.85209e-05
388	-0.000557385	1.90597	9.49752e-05
389	-0.0023397	1.57546	9.41026e-05
390	0.000916768	1.93844	0.000120307
391	0.000738139	1.37098	9.53653e-05
392	-0.00047803	0.281142	0.000101709
393	-0.00071452	-2.64221	-9.674e-06
394	0.000424417	-2.14721	2.08835e-05
395	-0.00040823	-1.88117	6.87856e-06
396	9.10703e-05	-3.04508	6.47075e-06
397	-0.000116994	-2.54949	-3.84161e-05
398	-0.000160459	-2.05343	8.73786e-05
399	0.00108609	-2.61277	-6.30246e-05
400	-0.00118908	-1.84678	0.000121755
401	-8.05628e-05	-3.12409	9.40825e-06
402	-0.000680116	-2.23465	9.19978e-05
403	0.00123991	-2.86412	-5.76649e-05
404	-0.00175762	-2.44899	0.000115042
405	-0.000799669	-2.90601	-2.34163e-05
406	0.000731288	-2.28872	5.16643e-05
407	0.000137425	-2.48678	-7.37506e-05
408	0.000528395	-2.20587	2.61343e-05
409	0.0022921	-2.23634	-6.65377e-05
410	-0.000305415	-2.22261	-0.000106738
411	-0.000430069	-2.20729	-9.41498e-05
412	0.0016658	-1.75697	-2.97272e-05
413	0.00158904	-1.9077	-0.000138142
414	0.00122975	-1.55494	-0.000117549
415	0.000896519	0.390141	6.47477e-05
416	0.0029387	-0.664909	2.27908e-05
417	0.00193266	2.40271	4.31745e-05
418	-0.000414455	1.76264	7.44309e-05
419	-0.000506139	-0.511823	0.000101047
420	0.00128189	2.54441	7.9344e-05
421	0.00304117	4.59241	0.000110116
422	-0.0012038	2.13547	0.000130075
423	-0.000155642	-1.16029	9.64069e-05
424	0.00225249	4.72892	0.000148352
425	-0.000490916	2.04928	0.000197047
426	0.00292423	4.20277	5.72478e-05
427	-0.00250335	4.61923	0.000148009
428	0.0018022	0.466818	4.48579e-05
429	-0.000898868	-0.486175	0.000133409
430	0.00106943	4.941	0.000116379
431	-0.00145841	0.529618	0.000242946
432	0.000114723	0.0979575	0.000148219
433	0.00139843	4.85054	0.000160367
434	-0.000459933	5.05446	0.000177622
435	0.00090295	0.638203	0.000269034
436	0.00234285	4.85711	8.0664e-05
437	-0.000603484	4.82669	0.0001869
438	0.000242228	4.56789	0.0001423
439	-0.0001616	2.98197	0.000141016
440	0.000990058	3.92818	5.83028e-05
441	-0.00124584	4.20333	0.000172883
442	0.000305351	4.25024	0.000168745
443	0.000327459	4.52679	0.000115326
444	-0.000367818	4.4542	0.000166545
445	0.00139186	3.90252	5.66914e-05
446	0.000106142	4.61036	0.000138153
447	0.000549433	4.31798	0.000169537
448	0.000281669	4.59681	0.000151536
449	-0.000248421	4.06142	9.66954e-05
450	7.38432e-05	1.20561	0.000239318
451	0.00193725	4.01759	0.000146737
452	0.00019949	4.7862	9.65647e-05
453	0.0010996	4.49774	0.000163003
454	-0.000409599	4.70172	0.000167061
455	0.000139455	5.1128	0.000127859
456	-0.000903663	2.94715	0.000195425
457	-0.000205992	4.15152	0.000157475
458	0.00123047	4.98637	0.000116732
459	0.001771	4.96234	0.000105204
460	-0.000170693	4.53109	0.000155159
461	0.00141228	5.53296	0.000147535
462	-0.000644977	5.34018	0.000112256
463	-0.000739135	3.22082	8.94192e-05
464	-0.00232632	4.04351	0.000107389
465	0.00534796	2.69396	0.0001431
466	0.000541869	2.53488	0.000138153
467	-0.00213541	3.14718	0.0001525
468	0.000345227	2.79318	0.000130909
469	9.93874e-05	3.2797	0.000142794
470	0.000681755	3.37162	0.000167484
471	-0.000818936	3.32804	0.000119769
472	0.000164813	3.3812	0.000154193
473	-2.85464e-05	0.189997	0.000105375
474	0.000632927	3.48131	0.000131368
475	-0.000427333	3.41536	0.000163092
476	0.000873716	3.18805	0.00012799
477	-0.00105136	3.49745	0.000133523
478	-0.000494923	3.36602	0.000134593
479	-0.00165726	3.48612	0.000123417
480	0.000136067	3.63199	0.00016296
481	-0.003249	3.31652	0.00011633
482	-0.000628129	4.10097	0.000130569
483	0.000232917	3.93643	0.000134067
484	3.65749e-05	3.70048	0.000126635
485	0.00080217	3.86308	6.29323e-05
486	-0.000222269	4.0624	0.000115133
487	-0.000440777	3.52187	0.00011213
488	-0.00156126	3.91139	0.000123016
489	0.000922813	3.76072	7.56799e-05
490	0.000457489	3.6387	0.000111453
491	0.000852207	3.55323	0.000101103
492	0.00287921	3.97721	0.000111764
493	0.00210693	3.34781	0.000102662
494	8.83887e-06	3.48064	8.71618e-05
495	-5.63168e-05	2.88474	9.73726e-05
496	-0.000861997	3.17238	8.04472e-05
497	-0.000320369	1.34885	-3.35257e-06
498	-0.000802955	-1.38848	-3.3957e-05
499	-0.00119006	0.73205	8.86322e-05
500	-0.000458212	1.05701	-9.59767e-05
501	-0.000440899	0.526917	-4.77732e-06
502	-0.000630224	0.673088	2.46185e-05
503	0.000286642	0.51728	-1.99703e-05
504	-8.65282e-06	1.1004	4.09388e-05
505	0.001291	0.233872	9.4111e-06
506	0.00153858	0.430102	-1.35014e-06
507	0.000717444	-0.0525103	-1.08192e-05
508	0.000669762	-0.0641714	-1.52824e-05
509	-0.000712524	-0.0172105	8.50144e-05
510	0.000386732	0.392755	3.42192e-05
511	0.00319452	0.101235	7.98106e-06
512	0.00150338	-0.0474168	4.55358e-05
513	0.00100686	-0.113275	-2.12982e-05
514	0.0023165	-0.0908603	-1.20424e-05
515	0.000841818	0.278159	4.82102e-05
516	0.000995211	0.265385	3.58104e-05
517	-0.00421682	-0.0365792	-4.83835e-06
518	-0.00049377	-0.277253	7.52982e-05
519	0.00127985	0.444066	5.5177e-05
520	0.000107701	0.729139	6.66198e-05
521	0.0030375	-0.124006	5.96281e-06
522	0.000922017	0.0313153	-1.63481e-05
523	0.00312084	-0.114865	-2.24264e-05
524	0.000404369	0.173181	1.58992e-05
525	-0.000844869	0.572436	3.98371e-05
526	0.000859884	0.280703	7.0331e-05
527	-0.00257727	-0.0207768	-1.11324e-05
528	0.00050901	0.222796	4.19192e-05
529	0.00290247	0.386746	5.90713e-05
530	0.00554427	-0.349204	4.57923e-05
531	0.00202219	-0.178648	5.19853e-06
532	-0.0021846	0.53249	4.74678e-05
533	0.000905047	0.288694	3.01726e-05
534	0.00205065	0.0842601	-2.15172e-05
535	0.00014431	0.106034	7.73327e-05
536	-0.00028886	0.0795374	6.00665e-06
537	-0.00179482	0.409576	2.12852e-05
538	0.00397851	-0.0652354	-1.5853e-05
539	0.00491399	-0.319609	4.01535e-05
540	0.00138038	-0.387589	8.46477e-05
541	0.00212333	0.157959	5.7004e-05
542	0.000126544	-0.0472738	-1.6395e-05
543	0.000986549	0.260482	4.87751e-05
544	0.00111001	0.0491841	1.88848e-05
545	0.00263762	-0.284768	1.59297e-05
546	0.00206381	-0.512371	8.01876e-05
547	0.00188227	0.583289	1.74656e-05
548	0.000331533	-0.180779	-2.31771e-06
549	8.80036e-05	0.108429	2.41856e-05
550	-0.00347096	0.0513106	1.1877e-05
551	0.00256243	0.0089123	2.04811e-05
552	-0.00202035	-0.133812	-1.1638e-05
553	0.00158456	-0.144123	-1.76751e-05
554	-0.000146939	0.362564	2.09049e-05
555	0.00106939	-0.384697	6.22985e-05
556	-0.00195697	0.131641	1.19565e-05
557	0.00351452	-0.0939387	-9.59294e-06
558	-0.000112467	0.133686	8.81471e-06
559	-0.001462	-0.0475976	-1.08699e-05
560	-0.00371283	0.131222	4.03855e-06
561	-0.00341341	-0.256198	2.53084e-06
562	-0.000379604	-0.15164	-2.08056e-05
563	0.000312009	-0.420066	5.09317e-05
564	-0.000902179	0.298775	2.36468e-05
565	0.00261964	0.00722362	-9.19799e-06
566	-0.00180226	-0.0418254	-2.5034e-05
567	0.00166556	0.123405	1.9154e-06
568	-0.000759928	-0.45092	-6.52226e-06
569	-0.00122699	-0.940122	4.10303e-05
570	-0.000905318	0.0494915	2.24377e-05
571	0.00221655	-0.072845	-2.22562e-05
572	-0.00152704	-0.806205	9.61743e-05
573	-0.00100946	-0.0862017	-2.25332e-05
574	-0.00134177	0.0401169	1.15041e-05
575	-9.92325e-05	0.0483911	-4.11992e-06
576	-0.00121898	-1.26202	1.22453e-05
577	-0.000105599	-0.447686	-1.66449e-05
578	-0.000771113	-0.540573	1.29766e-05
579	-0.00152639	-1.01594	-3.7629e-06
580	0.000912432	-1.7335	-8.04787e-05
581	0.000299244	2.37751	-9.58169e-05
582	0.00180997	-1.85617	-2.45075e-05
583	-0.000359322	-3.68647	-0.000197628
584	3.34525e-05	3.00105	-4.88026e-05
585	0.00146969	-2.51404	5.95369e-05
586	0.0004616	2.99719	-0.000144382
587	0.000685385	-0.990147	7.28501e-05
588	-0.000738031	1.97506	5.13134e-05
589	0.000227421	2.92481	-3.05573e-06
590	0.000885935	-2.40729	7.96818e-05
591	-0.000436124	2.50586	-0.000130221
592	0.0016808	-3.59851	-0.000323792
593	-0.000428015	-4.01803	-0.00021637
594	-0.00111138	1.87008	8.89361e-05
595	-0.000199564	1.61463	8.98562e-05
596	-0.000893084	2.11679	9.06604e-05
597	0.00141056	2.24834	5.41031e-05
598	0.000115247	2.1057	9.52882e-05
599	0.000519051	1.81233	9.08057e-05
600	0.000964724	1.62943	9.34533e-05
601	-0.000602967	2.09662	9.34899e-05
602	-0.000909639	0.674325	-5.26834e-05
603	0.000442819	2.0032	4.29992e-05
604	-7.9448e-05	1.65072	9.38744e-05
605	0.00108492	1.74451	8.98672e-05
606	-0.000165954	1.51172	8.60946e-05
607	0.000327761	0.838721	9.44725e-05
608	0.000785707	1.16683	8.82652e-05
609	-0.00165401	0.175755	0.000111183
610	-0.00137561	1.2853	8.43115e-05
611	0.00210745	0.446729	8.85043e-05
612	-0.000892784	0.615192	8.27757e-05
613	-0.000143779	0.265496	8.23967e-05
614	-0.00103466	0.235298	0.000103719
615	-0.00118343	0.0370128	7.06253e-05
616	-0.000958833	0.16451	5.45586e-05
617	-0.00208894	-0.0192573	7.90015e-05
618	0.00259138	0.0738896	4.24708e-05
619	-0.000504724	0.0423988	0.000112523
620	0.000350234	0.0512522	6.96893e-05
621	0.00305263	0.228531	8.04727e-05
622	0.000305371	0.256413	8.89863e-05
623	-0.000153618	0.114876	5.6795e-05
624	3.73659e-05	1.73496	4.10998e-05
625	-0.00116456	0.22712	8.92367e-05
626	-0.000970928	0.106109	0.000124705
627	-0.000696996	0.299628	9.9502e-05
628	-0.000846513	0.186998	0.000103244
629	-0.00179851	0.0307551	7.73308e-05
630	-0.00196718	2.03987	3.20184e-05
631	-0.00153999	1.66202	4.5323e-05
632	-0.00103276	-0.0645581	7.98656e-05
633	0.000955291	0.24068	0.000113374
634	0.00419888	0.140774	0.000114352
635	-0.000221792	0.0274126	9.6863e-05
636	0.000350863	1.68219	3.10538e-05
637	-0.00110446	0.217409	0.000113731
638	-0.000822724	0.399643	0.000107513
639	-0.00195849	1.40148	2.47172e-05
640	-0.000329333	0.0497172	8.02647e-05
641	0.00283819	0.147717	0.000115301
642	0.00039763	-0.0389889	0.000102804
643	-0.00116394	1.26212	4.88103e-05
644	-0.000800945	0.382417	8.73871e-05
645	0.0010859	1.34864	2.29713e-05
646	0.00165605	1.39849	1.28674e-05
647	-0.000112681	0.306186	9.20726e-05
648	-0.000823214	0.0156622	6.42578e-05
649	0.00229779	0.0228953	6.23036e-05
650	-0.000810754	0.432904	8.95078e-05
651	-0.00333695	1.90786	1.62856e-05
652	0.000416626	0.376558	7.1766e-05
653	-0.00275619	1.61587	-3.49186e-06
654	-0.000122931	0.341478	5.7155e-05
655	0.00362626	0.288471	4.58956e-05
656	-0.00102271	0.942881	-6.21176e-07
657	-0.0023474	0.220347	6.25595e-05
658	-0.00237674	0.330225	4.71429e-05
659	-0.000781857	0.350029	5.90614e-05
660	-0.00101262	0.093214	3.42403e-05
661	-0.000781215	1.77265	-1.7313e-05
662	-0.000866756	0.241519	7.91805e-06
663	-0.0034413	0.365657	2.98868e-05
664	-0.000304911	0.995411	-2.03111e-05
665	-0.00188737	0.184995	4.09616e-05
666	0.000732533	0.360749	-1.07231e-07
667	-0.00312208	0.248587	1.51633e-05
668	0.00044663	1.13502	-2.6949e-05
669	-0.00336927	0.227183	2.31432e-05
670	-0.00059916	0.0623541	3.69087e-06
671	-0.00142394	0.218485	9.54091e-07
672	-0.000962626	1.05431	-2.76102e-05
673	0.000405538	0.863394	-2.79165e-05
674	-0.00138482	0.28529	-1.65929e-05
675	0.000449878	-0.107234	-1.66707e-05
676	-0.00495148	0.245908	-1.44595e-05
677	-0.0011523	-0.0927159	8.82424e-06
678	0.000526249	-0.160511	-3.52785e-06
679	-0.000522651	0.455099	-2.54042e-05
680	-0.00152029	0.440265	-2.55809e-05
681	2.84705e-05	0.115007	-1.21782e-05
682	0.000211343	-0.0539039	-1.54786e-05
683	8.17323e-05	-1.04796	-4.91194e-05
684	-0.00148948	2.52636	3.4386e-05
685	-0.000701369	3.25559	7.40088e-05
686	-0.00161606	0.703798	6.28424e-05
687	-0.000837724	3.00031	9.43821e-05
688	6.34226e-05	2.49459	5.119e-05
689	0.000285863	1.91405	-9.70683e-05
690	0.000350154	2.24073	-2.19096e-09
691	-0.00160789	1.73759	-7.41848e-05
692	-0.00116028	-0.877968	-0.000217294
693	0.000182941	1.41966	4.39146e-05
694	0.00270435	1.1137	6.37697e-05
695	-0.000564413	1.43911	4.11317e-05
696	0.00174355	0.0915329	2.92685e-05
697	-0.00374359	1.19699	6.8162e-05
698	-0.00330176	1.37342	3.91273e-05
699	0.000316189	-0.0271172	7.78183e-05
700	0.00287217	-0.136004	0.000138522
701	-0.000377105	0.88206	8.30083e-05
702	-0.000123016	0.00373984	0.000155145
703	0.0026616	1.44123	3.11333e-05
704	0.00030923	0.958904	5.20596e-05
705	-0.00109144	-0.289095	9.81003e-05
706	4.10019e-05	0.682108	7.3343e-05
707	0.000673867	0.32856	0.000160886
708	-0.00431324	-0.171831	0.000141473
709	0.00100632	1.44854	2.15299e-05
710	-0.00203996	-0.290286	0.000112484
711	0.00365711	0.417052	0.000113659
712	-0.00060956	-0.602915	8.1889e-05
713	0.00539137	0.397968	0.000140584
714	-0.00136326	0.309539	8.34078e-05
715	0.000992343	1.66815	0.000106066
716	0.0031758	0.324561	0.000115511
717	-0.000457543	-0.356277	8.74725e-05
718	0.00436387	0.0822625	0.000114985
719	0.000283816	1.25449	5.33091e-05
720	-0.00220885	1.52645	6.13471e-05
721	-0.00152191	0.334768	6.88551e-05
722	-0.00273129	1.50516	3.86125e-05
723	-0.00133173	1.63739	8.10637e-05
724	0.00297321	0.336723	9.69971e-05
725	0.00174071	0.378845	6.92554e-05
726	-0.00302981	0.409607	6.15982e-05
727	0.00138015	0.876481	5.67865e-05
728	0.00313272	1.55249	3.68561e-05
729	0.00165993	1.6653	3.2345e-05
730	-0.000953063	0.215454	2.46692e-05
731	-0.00121873	0.836471	2.02611e-05
732	-0.000169327	1.4559	-1.1274e-05
733	0.000359655	1.41441	-1.61197e-05
734	0.000755885	0.837535	-1.87954e-05
735	-0.00214026	1.65293	0.000127647
736	0.0010588	2.61113	0.000113951
737	-0.000284803	2.92994	0.000100667
738	0.000570575	2.06038	7.62431e-05
739	0.00105317	2.79885	7.94097e-05
740	-0.000577578	2.90513	5.61004e-05
741	-0.000714987	0.933856	0.00022166
742	-0.00265729	1.22285	0.000195118
743	-0.000176955	1.48596	0.000158966
744	-0.00124056	-2.78582	-0.000344941
745	-0.000914925	2.13699	-0.000397472
746	0.000724254	-1.36801	-0.000212803
747	-0.000596281	1.78878	-0.000240464
748	-0.00114583	2.18324	-0.000125244
749	-0.000461659	0.776568	6.42639e-05
750	-0.00120323	1.13479	8.41241e-05
751	5.21746e-05	1.72725	4.11541e-05
752	-0.000180378	0.645512	7.84379e-05
753	-0.000304128	1.76721	0.000100663
754	-0.000517312	0.460805	6.85477e-05
755	-9.89585e-05	0.975186	8.45518e-05
756	-0.00141778	2.45449	6.89769e-05
757	-5.52215e-05	0.330004	6.19353e-05
758	0.00040348	1.60505	0.000101867
759	-0.000360688	0.00941248	3.26461e-05
760	-0.000223982	2.20647	0.000153606
761	-0.000273179	-0.172274	5.43624e-05
762	-0.000455864	0.882566	0.00017302
763	-0.00195495	1.78245	0.000166874
764	0.00101421	0.0301623	-8.50683e-05
765	0.00219034	-0.549294	1.71655e-05
766	-0.00313095	-0.798359	-4.71067e-05
767	0.00055892	-0.436052	-1.78491e-05
768	0.000755549	-0.30871	5.54654e-05
769	-4.29954e-06	-0.910817	4.01306e-05
770	-0.000816607	-1.46652	3.18845e-05
771	-0.000601145	0.278139	0.00010741
772	0.00127243	-0.475188	6.32333e-05
773	0.00290453	0.915819	0.000123603
774	0.000404553	-1.33957	7.64033e-05
775	0.000557673	0.319332	7.94798e-05
776	0.000118219	0.940513	0.000107907
777	-0.000284971	-0.912871	7.66861e-05
778	-0.000883345	1.00992	0.000147499
779	-0.00041446	-0.0364334	8.1636e-05
780	0.000393793	0.824393	0.000115128
781	-0.000757155	-0.704093	8.96789e-05
782	0.000526826	0.223685	0.000121486
783	0.000116335	-0.393164	9.3538e-05
784	-3.3401e-06	0.489486	0.000186026
785	-0.00143976	-0.341007	0.000107897
786	-0.00133284	0.219752	0.00016746
787	-0.00166064	1.41391	0.00015592
788	0.00526097	0.226241	0.000163333
789	0.00331078	3.11699	0.000139253
790	0.000961041	2.52418	7.85353e-05
791	0.00101097	2.61608	5.16957e-05
792	0.00180841	1.62928	5.71786e-05
793	4.92766e-05	2.41444	9.76009e-05
794	-0.000311728	2.45382	6.06221e-05
795	0.00106361	2.89043	7.55473e-05
796	0.000149505	2.19005	4.36124e-05
797	0.000691444	2.71852	0.000103483
798	0.00309276	2.43172	4.26721e-05
799	0.000765769	2.25966	8.7323e-05
800	-6.05317e-05	2.56394	8.20301e-05
801	-0.000236107	2.418	3.80228e-05
802	-5.66918e-05	1.08428	7.37617e-05
803	-0.00420339	1.79605	2.6654e-05
804	-0.00141301	2.72021	9.77271e-05
805	0.000255445	1.45193	5.84968e-05
806	-0.000470879	0.606978	4.54441e-05
807	0.000298395	1.63182	-4.83559e-07
808	-0.000448746	2.10986	5.69165e-05
809	-0.00154712	0.243469	1.36492e-05
810	-0.000453618	0.854022	-9.51402e-05
811	-0.00241596	0.254695	-0.000231593
812	0.00194245	-0.104161	-0.000203971
813	0.000377019	-0.799705	-0.000264881
814	0.000950047	-0.805903	-0.000177481
815	-0.000631874	0.863838	-2.22031e-05
816	0.00251078	-0.572943	-7.71495e-05
817	-0.00134929	-1.30826	-0.00012776
818	-0.00153222	-1.30497	-3.42432e-05
819	0.00416431	-0.618951	-2.92142e-05
820	0.00214485	-0.326588	9.19648e-06
821	0.00114953	-1.11007	3.79842e-05
822	-0.000185463	4.237	8.49746e-05
823	0.00107842	0.566966	0.00011148
824	-0.0012374	-0.0203942	-0.000294183
825	-0.000922271	-0.374973	-0.000218651
826	0.00140738	-1.42039	-0.000150953
827	0.000698918	-0.51926	-0.000323256
828	-7.28831e-05	-0.492768	-0.000306142
829	-0.00161309	-0.313468	-0.000280467
830	-0.000416136	0.0417967	-0.000270508
831	-8.0377e-05	-1.0302	-0.000242521
832	0.000470739	-1.0813	-0.000310005
833	-0.000914639	-0.447253	-0.000144029
834	-0.00149167	-0.644904	-5.10286e-05
835	-5.01583e-05	-0.643815	-0.000196177
836	-0.000921592	-1.44539	-0.000241017
837	-0.00127268	0.30774	-0.000136892
838	-0.00020044	-0.887539	-0.000170776
839	-0.000931917	-1.03455	-1.01739e-05
840	-0.00153651	-0.453509	-0.000105466
841	-0.00146279	-0.240892	5.34032e-05
842	-0.000337757	0.328664	0.000126146
843	-0.000313347	0.400525	0.000171899
844	0.000916549	0.180546	8.20632e-05
845	-0.000756022	0.472707	0.000168398
846	0.000318644	0.117717	0.000143707
847	0.00245064	0.387508	0.000202361
848	0.000340251	0.248577	0.00015858
849	0.00108936	0.0776144	0.000184576
850	-4.69185e-05	0.416058	0.000206132
851	-4.24698e-05	0.427548	0.000186636
852	0.000121501	0.372532	0.00019965
853	-0.000439486	0.21587	0.000109867
854	-0.000879245	0.0633342	0.000151434
855	-0.00254626	0.229731	0.000183781
856	-0.00139937	0.190625	0.000181567
857	0.00284359	0.486428	0.000150237
858	0.000495843	4.24984	6.9541e-05
859	-0.00378424	4.23476	0.000106822
860	-0.00151305	3.38864	2.78997e-05
861	0.000495694	-2.34235	-0.000105863
862	-0.00132852	1.28777	0.000120787
863	-0.000159381	0.382429	0.000152168
864	0.000214117	1.01512	-6.9124e-05
865	0.000907861	0.86772	4.26036e-05
866	0.000679838	1.02926	0.000137231
867	0.00376906	0.488195	0.000177077
868	0.00331278	0.703887	0.000200251
869	0.00344623	0.572261	0.000134027
870	0.00212032	0.599011	0.000235107
871	0.00460438	0.500244	0.000226834
872	0.00550506	0.029151	0.000171642
873	-0.000964842	0.784704	0.000233317
874	0.00209323	0.131186	0.000136564
875	0.00283203	0.335975	0.000249058
876	-0.000923591	0.888185	0.000222293
877	-0.000199393	0.364598	0.000213234
878	0.00164437	0.510311	0.000233031
879	-0.00011928	0.535289	0.000211453
880	0.00259035	0.149942	0.000132101
881	-0.000343999	0.391368	0.000222664
882	0.00381637	0.377351	0.000182372
883	-0.000610083	0.567981	0.000198042
884	-0.000300161	0.493299	0.000177489
885	0.00292966	0.825114	0.000186461
886	-0.000684526	0.390674	0.000169789
887	0.000282853	0.467994	0.000157712
888	-0.00145818	0.285778	0.000163802
889	0.000715893	0.1593	0.000160838
890	-0.000422334	0.589913	0.000154594
891	-7.30259e-05	0.919803	0.000143264
892	0.00046726	0.154825	0.000172716
893	4.68035e-05	0.0686825	0.000148882
894	0.000874163	0.573859	0.000134599
895	-0.00189616	1.07662	0.000121706
896	-0.000566074	1.2592	0.000103752
897	-0.000268167	2.68783	8.05788e-05
898	-6.03646e-05	-2.07617	8.94956e-05
899	-0.00319845	-1.24836	2.79034e-05
900	0.000941386	-1.76863	4.27281e-05
901	0.00209212	2.47929	5.47836e-05
902	0.00503524	-2.85794	0.000187384
903	0.00392293	-1.12115	6.50253e-05
904	-0.000547241	-2.91675	0.000118108
905	-0.000479555	0.766845	0.000113949
906	-0.000179025	1.9115	0.000102296
907	0.00119122	1.37517	0.000117201
908	0.00051462	0.989649	0.000117407
909	0.00082634	1.43759	0.000120618
910	0.000409878	-1.50387	-0.000412227
911	-0.00163593	-1.30345	-0.000370204
912	0.000882505	-0.00379343	-3.31873e-05
913	-0.00193134	-0.405082	-0.000226371
914	-0.000268823	-0.755189	-0.000258658
915	0.000455241	0.773208	5.59121e-05
916	0.000424776	-0.783418	-0.000148769
917	0.00249023	0.261973	-3.53234e-05
918	-3.49147e-05	0.0385791	-6.96084e-05
919	0.00362174	-0.0634667	-3.14372e-05
920	-0.000148725	1.18567	8.43658e-05
921	0.00285078	1.31662	9.52783e-05
922	0.00105035	0.657527	7.02034e-05
923	0.000431177	1.74561	0.000120028
924	0.000867818	1.25657	0.000135802
925	0.00113034	0.190996	0.00012165
926	0.000593019	-2.36202	-9.01274e-05
927	0.000765659	-1.34978	-2.82719e-05
928	-0.000990029	-1.24473	7.32421e-07
929	0.00104175	-2.80999	-0.000100909
930	-0.000175694	-3.28983	-0.000129992
931	0.00060097	-2.68538	-0.000122026
932	-0.00104042	-1.06993	6.4236e-05
933	-8.49266e-05	-1.83033	-4.08897e-05
934	0.00170688	-3.34362	-0.00016149
935	-0.000597438	-1.58943	6.59328e-05
936	0.00169049	-3.41802	-0.000194672
937	-0.00116104	-2.62402	-8.32195e-05
938	0.00052125	-3.65508	-0.000230311
939	-0.000726645	-4.00879	-0.000341331
940	0.000284898	-3.49895	-0.000225601
941	-0.00109817	-3.96162	-0.000332798
942	-0.0028041	-4.83957	-0.000374223
943	-0.00137183	-4.01005	-0.000397349
944	3.92503e-06	0.595902	2.40654e-05
945	-0.00102109	-1.16577	0.00011134
946	-0.000258216	0.406732	8.81869e-05
947	-0.000333616	1.82771	6.9973e-05
948	0.000685577	-0.219851	0.000137431
949	0.000241289	0.831803	0.000146731
950	-0.000823063	1.5268	0.000146197
951	0.00230842	2.03026	0.000181728
952	0.000397064	1.75392	0.000180728
953	0.00127961	0.741151	0.000186129
954	0.00215364	4.53646	7.64369e-05
955	0.00260295	4.75637	0.000128793
956	0.00289351	5.24012	0.000128377
957	-0.00126765	4.87724	0.000121329
958	-0.000192002	4.86802	0.000149199
959	0.000931312	4.02361	0.000125376
960	0.00140506	4.65211	0.00014032
961	0.00227301	4.47527	0.000134787
962	0.00282614	2.20605	0.000101663
963	0.00155973	4.05756	0.000124747
964	0.000434407	4.78801	0.000129596
965	0.000633192	2.60682	6.52177e-05
966	0.00155351	4.58472	0.000125168
967	0.00189824	4.40645	0.000118767
968	0.00047953	4.53396	0.000119383
969	0.00044388	4.07243	0.000117547
970	0.00238647	0.349238	0.000131918
971	-0.000273676	5.07188	0.000117541
972	0.00142887	5.24316	0.000121
973	0.00234147	5.68886	0.000137839
974	-0.000852228	5.18628	0.000119813
975	-0.00135382	6.18477	0.000120656
976	-0.000579913	1.40688	0.000122386
977	-0.0006142	4.68663	9.89567e-05
978	0.00165277	-0.458608	0.000133359
979	-0.000803014	-0.360125	0.000131649
980	0.00183278	4.38048	0.00016397
981	-0.00132814	-0.323467	0.00011614
982	0.00276789	4.56707	0.000184994
983	-0.00039695	4.74489	0.000152853
984	-0.00257718	4.42573	0.000136871
985	0.000547826	5.03597	0.000172889
986	-0.00204184	3.78557	0.00012843
987	-0.000512486	4.75515	0.00014141
988	0.000479638	5.25085	0.000174907
989	0.000365456	5.13401	0.000151581
990	0.0015097	5.37116	0.000163987
991	0.000462889	4.90572	8.3123e-05
992	-0.00257138	3.76072	0.000101655
993	0.000986483	5.14381	0.000141548
994	-0.000759903	4.46164	0.000128553
995	-0.00112131	3.63863	0.000104141
996	0.00123338	-3.34423	0.000168668
997	0.00122595	5.21943	0.000150059
998	6.78415e-05	0.809758	4.99342e-05
999	7.34015e-05	0.874801	5.27579e-05

## Sheet: Figure 4b
Stage	-log10(pFDR)
Early Fetal	0.0139842
Early/Mid Fetal	0.130794
Late/Mid Fetal	0.0344842
Late Fetal	0.330089
Early Infancy	1.36845
Late Infancy	0.335028
Early Childhood	0.672227
Mid/Late Childhood	0.878781
Adolescence	1.67457
Young Adulthood	2.77837

[truncated: 3 more sheets: Figure 4c, Figure 5a, Figure 5b]
